# Supplementary material for: Distinct miRNA profiles in human amniotic tissue and its vesicular and non-vesicular secretome
Source: Front Cell Dev Biol. 2025 Oct 29;13:1692501. doi: 10.3389/fcell.2025.1692501 (PMC12605191; doi:10.3389/fcell.2025.1692501)
Supplement: Supplementary file 1 [file Table2.xlsx]

## Sheet: Caption
Supplementary Table 2. Differentially expressed miRNAs. (A) EV fraction vs. tissue fraction of reflected amnion. (B) EV fraction vs. protein fraction of reflected amnion.
(C) Protein fraction vs. tissue fraction of reflected amnion. (D) EV fraction vs. tissue fraction of placental amnion. (E) EV fraction vs. protein fraction of placental amnion.
(F) Protein fraction vs. tissue fraction of placental amnion. (G) EV fraction of reflected amnion vs. EV fraction of placental amnion.
(H) Protein fraction of reflected amnion vs. protein fraction of placental amnion. (I) Tissue fraction of reflected amnion vs. tissue fraction of placental amnion.

## Sheet: (2A) RA EV vs tissue
Supplementary Table 2A. Differentially expressed miRNAs between EV-associated and tissue fraction of reflected amnion.
miRNA	logFC	P-value	FDR	up-regulated in
hsa-miR-3168	10.88	2.042e-9	7.047e-8	EV-contained
hsa-let-7c-5p	6.162	7.106e-8	1.403e-06	EV-contained
hsa-miR-574-5p	3.741	2.676e-9	7.047e-8	EV-contained
hsa-miR-483-5p	2.903	5.415e-10	4.278e-8	EV-contained
hsa-miR-423-5p	2.887	4.102e-7	5.401e-06	EV-contained
hsa-miR-184	2.718	0.0002835	0.001723	EV-contained
hsa-miR-320a-3p	1.645	4.896e-05	0.0003868	EV-contained
hsa-miR-222-3p	0.8891	4.929e-7	5.563e-06	EV-contained
hsa-miR-221-3p	0.8664	2.257e-06	2.229e-05	EV-contained
hsa-miR-203a-3p	0.5253	8.469e-05	0.0006082	EV-contained
hsa-miR-100-5p	0.5131	0.0009046	0.003761	EV-contained
hsa-miR-23a-3p	0.5025	0.0006463	0.002902	EV-contained
hsa-miR-26a-5p	0.3601	0.006071	0.01918	EV-contained
hsa-let-7i-5p	-0.3214	0.01644	0.0419	tissue
hsa-miR-27a-3p	-0.3526	0.009816	0.02872	tissue
hsa-let-7f-5p	-0.4373	0.002043	0.007684	tissue
hsa-miR-24-3p	-0.6734	2.211e-05	0.0001941	tissue
hsa-miR-193b-3p	-0.7134	0.000547	0.002881	tissue
hsa-miR-103a-3p	-0.7161	0.000162	0.001067	tissue
hsa-miR-141-3p	-0.7561	0.0106	0.02991	tissue
hsa-miR-29a-3p	-0.8543	0.01541	0.04059	tissue
hsa-miR-107	-0.8695	0.006705	0.02037	tissue
hsa-miR-130a-3p	-0.9219	0.0152	0.04059	tissue
hsa-let-7a-5p	-0.9827	0.003732	0.01228	tissue
hsa-let-7g-5p	-1.057	0.001057	0.004173	tissue
hsa-let-7b-5p	-1.179	0.00234	0.008401	tissue
hsa-let-7e-5p	-1.189	0.0004092	0.002309	tissue
hsa-miR-210-3p	-1.239	8.918e-8	1.409e-06	tissue
hsa-miR-152-3p	-1.268	0.002469	0.008481	tissue
hsa-miR-365b-3p	-1.272	0.0006607	0.002902	tissue
hsa-miR-365a-3p	-1.272	0.0006612	0.002902	tissue

## Sheet: (2B) RA EV vs protein
Supplementary Table 2B. Differentially expressed miRNAs between EV-associated and protein-bound fraction of reflected amnion.
miRNA	logFC	P-value	FDR	up-regulated in
hsa-let-7c-5p	5.552	1.06e-06	9.144e-06	EV-contained
hsa-miR-3168	4.084	5.636e-05	0.0001387	EV-contained
hsa-miR-26b-5p	3.221	7.877e-8	1.812e-06	EV-contained
hsa-miR-184	3.206	0.0007577	0.001307	EV-contained
hsa-miR-26a-5p	3.202	6.700e-9	4.623e-7	EV-contained
hsa-let-7e-5p	3.077	5.829e-05	0.0001387	EV-contained
hsa-let-7f-5p	2.725	3.273e-06	1.412e-05	EV-contained
hsa-miR-203a-3p	2.628	4.476e-8	1.544e-06	EV-contained
hsa-miR-98-5p	2.226	6.4e-05	0.0001424	EV-contained
hsa-miR-200c-3p	2.171	2.086e-06	1.401e-05	EV-contained
hsa-miR-487b-3p	2.109	2.669e-05	8.146e-05	EV-contained
hsa-miR-376c-3p	2.039	7.955e-06	2.889e-05	EV-contained
hsa-miR-103a-3p	1.989	1.585e-06	1.215e-05	EV-contained
hsa-miR-376a-3p	1.812	0.0001996	0.0004051	EV-contained
hsa-miR-1247-5p	1.697	0.01288	0.01814	EV-contained
hsa-miR-411-5p	1.692	0.0005706	0.00101	EV-contained
hsa-miR-342-3p	1.689	0.001052	0.001688	EV-contained
hsa-miR-141-3p	1.682	0.001006	0.001653	EV-contained
hsa-let-7g-5p	1.668	0.002849	0.004426	EV-contained
hsa-miR-127-3p	1.509	0.0001801	0.0003767	EV-contained
hsa-miR-193b-3p	1.456	0.0001441	0.0003108	EV-contained
hsa-miR-191-5p	1.372	0.0002387	0.0004574	EV-contained
hsa-miR-93-5p	1.345	0.002887	0.004426	EV-contained
hsa-miR-125a-5p	1.283	2.715e-05	8.146e-05	EV-contained
hsa-miR-27a-3p	0.7641	0.0009458	0.001592	EV-contained
hsa-miR-19b-3p	0.5847	0.02369	0.02972	EV-contained
hsa-let-7i-5p	-0.5333	0.02154	0.02805	protein-bound
hsa-miR-29a-3p	-0.697	0.03181	0.03851	protein-bound
hsa-miR-22-3p	-0.7352	0.01776	0.02356	protein-bound
hsa-miR-101-3p	-0.841	0.004738	0.007107	protein-bound
hsa-miR-425-5p	-0.852	0.02341	0.02972	protein-bound
hsa-miR-186-5p	-0.947	0.01336	0.01843	protein-bound
hsa-miR-24-3p	-0.9778	0.01709	0.02313	protein-bound
hsa-miR-16-5p	-1.033	0.0255	0.03142	protein-bound
hsa-miR-107	-1.049	0.006529	0.009386	protein-bound
hsa-miR-99b-5p	-1.114	0.006402	0.009386	protein-bound
hsa-miR-23a-3p	-1.233	3.574e-05	9.865e-05	protein-bound
hsa-miR-382-5p	-1.464	0.0004849	0.0008804	protein-bound
hsa-miR-30a-5p	-1.537	5.622e-06	2.242e-05	protein-bound
hsa-miR-100-5p	-1.597	2.843e-06	1.401e-05	protein-bound
hsa-miR-323a-3p	-1.711	6.379e-05	0.0001424	protein-bound
hsa-miR-92a-3p	-1.797	9.773e-7	9.144e-06	protein-bound
hsa-miR-221-3p	-1.821	2.519e-06	1.401e-05	protein-bound
hsa-miR-130b-3p	-1.877	5.358e-05	0.0001369	protein-bound
hsa-miR-30d-5p	-1.916	0.0002464	0.0004595	protein-bound
hsa-miR-136-3p	-1.959	2.791e-06	1.401e-05	protein-bound
hsa-miR-320a-3p	-2.106	5.85e-06	2.242e-05	protein-bound
hsa-miR-130a-3p	-2.278	3.907e-05	0.0001037	protein-bound
hsa-miR-199a-3p	-2.54	1.143e-05	3.754e-05	protein-bound
hsa-miR-199b-3p	-2.54	1.143e-05	3.754e-05	protein-bound
hsa-miR-423-5p	-2.562	2.352e-7	3.246e-06	protein-bound
hsa-miR-660-5p	-2.642	3.274e-06	1.412e-05	protein-bound
hsa-miR-34a-5p	-3.218	0.0002179	0.0004296	protein-bound
hsa-miR-21-5p	-3.302	9.575e-7	9.144e-06	protein-bound
hsa-miR-146a-5p	-3.901	3.303e-05	9.497e-05	protein-bound
hsa-miR-483-5p	-3.909	1.498e-7	2.584e-06	protein-bound
hsa-miR-10a-5p	-4.648	2.47e-06	1.401e-05	protein-bound

## Sheet: (2C) RA protein vs tissue
Supplementary Table 2C. Differentially expressed miRNAs between protein-bound and tissue fraction of reflected amnion.
miRNA	logFC	P-value	FDR	up-regulated in
hsa-miR-10396a-5p	8.952	2.402e-7	9.423e-7	protein-bound
hsa-miR-10396b-5p	7.776	1.291e-05	3.264e-05	protein-bound
hsa-miR-524-3p	7.551	1.101e-12	9.649e-11	protein-bound
hsa-miR-517a-3p	7.505	1.543e-13	2.029e-11	protein-bound
hsa-miR-517b-3p	7.505	1.543e-13	2.029e-11	protein-bound
hsa-miR-4488	7.486	0.01565	0.02122	protein-bound
hsa-miR-517c-3p	6.88	1.921e-12	1.010e-10	protein-bound
hsa-miR-483-5p	6.281	2.163e-10	3.160e-9	protein-bound
hsa-miR-1290	6.034	1.544e-12	1.010e-10	protein-bound
hsa-miR-619-5p	6.025	8.84e-05	0.0001802	protein-bound
hsa-miR-512-3p	5.559	1.053e-05	2.716e-05	protein-bound
hsa-miR-1246	5.461	4.362e-10	4.588e-9	protein-bound
hsa-miR-423-5p	4.867	9.860e-10	8.895e-9	protein-bound
hsa-miR-10b-5p	4.847	3.636e-8	1.952e-7	protein-bound
hsa-miR-519a-3p	4.787	1.918e-9	1.484e-8	protein-bound
hsa-miR-320d	4.563	3.538e-7	1.275e-06	protein-bound
hsa-let-7d-3p	4.451	1.936e-11	5.909e-10	protein-bound
hsa-miR-451a	4.423	2.818e-7	1.059e-06	protein-bound
hsa-miR-10a-3p	4.324	1.080e-7	5.070e-7	protein-bound
hsa-miR-4516	4.305	0.0003357	0.0006175	protein-bound
hsa-miR-320c	4.192	2.435e-10	3.370e-9	protein-bound
hsa-miR-486-5p	4.153	1.559e-8	9.533e-8	protein-bound
hsa-miR-335-5p	3.801	3.311e-10	4.067e-9	protein-bound
hsa-miR-125a-3p	3.716	3.286e-9	2.401e-8	protein-bound
hsa-miR-532-3p	3.671	5.857e-9	3.757e-8	protein-bound
hsa-miR-10a-5p	3.436	2.554e-9	1.919e-8	protein-bound
hsa-miR-320b	3.417	1.462e-9	1.165e-8	protein-bound
hsa-miR-320a-3p	3.25	3.712e-11	8.134e-10	protein-bound
hsa-miR-15a-5p	3.128	5.457e-9	3.588e-8	protein-bound
hsa-miR-664a-5p	2.99	6.989e-7	2.327e-06	protein-bound
hsa-miR-323b-3p	2.957	7.129e-8	3.537e-7	protein-bound
hsa-miR-501-3p	2.947	6.092e-7	2.054e-06	protein-bound
hsa-miR-21-5p	2.94	3.402e-10	4.067e-9	protein-bound
hsa-miR-193b-5p	2.834	2.358e-7	9.396e-7	protein-bound
hsa-miR-1180-3p	2.7	1.51e-05	3.782e-05	protein-bound
hsa-miR-146a-5p	2.63	6.335e-8	3.204e-7	protein-bound
hsa-miR-574-5p	2.618	4.488e-8	2.361e-7	protein-bound
hsa-miR-500a-3p	2.614	1.265e-7	5.639e-7	protein-bound
hsa-miR-433-3p	2.575	4.765e-8	2.457e-7	protein-bound
hsa-miR-16-2-3p	2.516	1.196e-06	3.746e-06	protein-bound
hsa-miR-193a-5p	2.466	1.147e-06	3.635e-06	protein-bound
hsa-miR-34a-5p	2.433	2.129e-7	8.889e-7	protein-bound
hsa-miR-3615	2.4	0.0078	0.0114	protein-bound
hsa-miR-125b-1-3p	2.281	0.002277	0.003719	protein-bound
hsa-miR-22-5p	2.273	3.215e-05	7.29e-05	protein-bound
hsa-miR-421	2.272	2.726e-7	1.039e-06	protein-bound
hsa-miR-145-5p	2.241	2.783e-06	8.134e-06	protein-bound
hsa-miR-221-3p	2.186	1.341e-8	8.400e-8	protein-bound
hsa-miR-340-5p	2.159	1.021e-05	2.708e-05	protein-bound
hsa-miR-497-5p	2.145	2.896e-05	6.665e-05	protein-bound
hsa-miR-660-5p	2.034	2.454e-8	1.373e-7	protein-bound
hsa-let-7a-3p	2.008	2.452e-06	7.329e-06	protein-bound
hsa-miR-30d-5p	1.956	1.204e-7	5.555e-7	protein-bound
hsa-miR-99a-5p	1.818	1.04e-05	2.708e-05	protein-bound
hsa-miR-323a-3p	1.809	4.367e-06	1.248e-05	protein-bound
hsa-miR-32-5p	1.724	0.0004833	0.0008646	protein-bound
hsa-miR-92a-3p	1.718	3.376e-7	1.25e-06	protein-bound
hsa-miR-410-3p	1.658	2.594e-05	6.146e-05	protein-bound
hsa-miR-337-5p	1.639	3.808e-05	8.561e-05	protein-bound
hsa-miR-199b-3p	1.622	4.436e-05	9.888e-05	protein-bound
hsa-miR-132-3p	1.62	2.914e-05	6.665e-05	protein-bound
hsa-miR-199a-3p	1.619	4.564e-05	0.0001009	protein-bound
hsa-miR-100-5p	1.609	1.058e-06	3.393e-06	protein-bound
hsa-miR-369-3p	1.584	7.249e-05	0.0001525	protein-bound
hsa-miR-148a-3p	1.525	9.702e-05	0.0001948	protein-bound
hsa-miR-502-3p	1.498	9.146e-05	0.000185	protein-bound
hsa-miR-136-3p	1.463	6.209e-06	1.737e-05	protein-bound
hsa-miR-23a-3p	1.233	2.875e-05	6.665e-05	protein-bound
hsa-miR-186-5p	1.228	0.0005834	0.001016	protein-bound
hsa-miR-30a-5p	1.16	0.0001028	0.0002049	protein-bound
hsa-miR-3065-5p	1.085	0.01017	0.01453	protein-bound
hsa-miR-503-5p	1.082	0.008703	0.01265	protein-bound
hsa-miR-361-5p	1.048	0.003484	0.005519	protein-bound
hsa-miR-539-5p	1.043	0.003606	0.005625	protein-bound
hsa-miR-362-3p	1.041	0.009725	0.01405	protein-bound
hsa-miR-487a-5p	1.009	0.002859	0.004613	protein-bound
hsa-miR-382-5p	0.9959	0.004583	0.007008	protein-bound
hsa-miR-99b-5p	0.9786	0.003614	0.005625	protein-bound
hsa-miR-432-5p	0.9626	0.006228	0.009203	protein-bound
hsa-miR-92b-3p	0.9336	0.01017	0.01453	protein-bound
hsa-miR-130a-3p	0.8735	0.00531	0.008026	protein-bound
hsa-miR-130b-3p	0.812	0.01446	0.01981	protein-bound
hsa-miR-29a-3p	-0.6658	0.02729	0.03553	tissue
hsa-miR-28-3p	-0.6914	0.03776	0.04845	tissue
hsa-miR-423-3p	-0.746	0.0309	0.04003	tissue
hsa-miR-19a-3p	-0.7905	0.01609	0.0217	tissue
hsa-miR-200a-3p	-0.8642	0.02564	0.03356	tissue
hsa-miR-99b-3p	-0.8693	0.01335	0.01858	tissue
hsa-miR-532-5p	-0.8728	0.01095	0.01553	tissue
hsa-miR-140-3p	-0.9293	0.01218	0.01712	tissue
hsa-miR-154-5p	-0.9778	0.005441	0.008149	tissue
hsa-miR-361-3p	-0.9828	0.01743	0.02327	tissue
hsa-miR-19b-3p	-1.046	0.0002151	0.000416	tissue
hsa-miR-598-3p	-1.065	0.005908	0.008778	tissue
hsa-miR-184	-1.077	0.005453	0.008149	tissue
hsa-miR-484	-1.105	0.003085	0.004948	tissue
hsa-miR-181a-2-3p	-1.181	0.01474	0.02008	tissue
hsa-miR-200b-3p	-1.196	0.003591	0.005625	tissue
hsa-miR-128-3p	-1.277	0.001036	0.001725	tissue
hsa-miR-210-3p	-1.322	0.02492	0.03277	tissue
hsa-miR-224-5p	-1.348	0.001033	0.001725	tissue
hsa-miR-509-3p	-1.405	0.003957	0.006085	tissue
hsa-miR-205-5p	-1.419	0.0003908	0.0007088	tissue
hsa-miR-127-5p	-1.448	0.003885	0.00601	tissue
hsa-miR-382-3p	-1.451	0.0005668	0.0009938	tissue
hsa-miR-21-3p	-1.508	0.000508	0.0008968	tissue
hsa-miR-7-1-3p	-1.51	0.03467	0.04469	tissue
hsa-miR-369-5p	-1.512	0.001151	0.001893	tissue
hsa-miR-191-5p	-1.541	5.136e-06	1.452e-05	tissue
hsa-miR-146b-5p	-1.562	0.0005075	0.0008968	tissue
hsa-miR-429	-1.562	0.01098	0.01553	tissue
hsa-miR-34c-5p	-1.572	7.606e-05	0.0001588	tissue
hsa-miR-342-3p	-1.59	6.693e-05	0.0001443	tissue
hsa-miR-221-5p	-1.608	0.0007459	0.001266	tissue
hsa-miR-27a-3p	-1.618	5.839e-7	2.018e-06	tissue
hsa-miR-494-3p	-1.624	0.0002347	0.0004441	tissue
hsa-miR-17-3p	-1.626	0.02033	0.027	tissue
hsa-miR-127-3p	-1.74	1.53e-05	3.795e-05	tissue
hsa-miR-193a-3p	-1.756	0.0001278	0.0002507	tissue
hsa-miR-125a-5p	-1.781	2.436e-7	9.423e-7	tissue
hsa-miR-199a-5p	-1.794	0.01281	0.01793	tissue
hsa-miR-192-5p	-1.831	0.01371	0.01897	tissue
hsa-miR-379-5p	-1.873	0.000609	0.001054	tissue
hsa-miR-543	-1.946	2.646e-05	6.214e-05	tissue
hsa-miR-411-5p	-1.965	1.16e-05	2.962e-05	tissue
hsa-miR-324-5p	-2.042	3.779e-06	1.092e-05	tissue
hsa-miR-487b-3p	-2.098	2.544e-06	7.517e-06	tissue
hsa-miR-493-5p	-2.114	1.037e-05	2.708e-05	tissue
hsa-miR-409-3p	-2.115	2.409e-05	5.76e-05	tissue
hsa-miR-185-5p	-2.137	0.01677	0.02251	tissue
hsa-miR-485-3p	-2.153	0.0008283	0.001396	tissue
hsa-miR-1247-5p	-2.158	0.01416	0.0195	tissue
hsa-miR-142-3p	-2.164	0.02091	0.02764	tissue
hsa-miR-339-5p	-2.2	0.0007293	0.001246	tissue
hsa-miR-376a-5p	-2.202	6.205e-05	0.000136	tissue
hsa-miR-381-3p	-2.203	6.576e-06	1.82e-05	tissue
hsa-miR-151a-5p	-2.219	5.908e-7	2.018e-06	tissue
hsa-miR-93-5p	-2.273	2.018e-7	8.559e-7	tissue
hsa-miR-362-5p	-2.274	0.0006835	0.001175	tissue
hsa-miR-181c-5p	-2.276	6.882e-05	0.0001472	tissue
hsa-miR-4454	-2.294	1.634e-05	4.015e-05	tissue
hsa-miR-200c-3p	-2.355	4.777e-9	3.221e-8	tissue
hsa-miR-96-5p	-2.361	0.0002202	0.0004224	tissue
hsa-miR-34b-5p	-2.381	3.459e-7	1.264e-06	tissue
hsa-miR-376a-3p	-2.448	1.407e-7	6.167e-7	tissue
hsa-miR-218-5p	-2.493	2.177e-7	8.948e-7	tissue
hsa-miR-182-5p	-2.591	1.793e-06	5.422e-06	tissue
hsa-miR-203a-3p	-2.604	7.790e-10	7.317e-9	tissue
hsa-miR-330-3p	-2.658	0.006282	0.00923	tissue
hsa-miR-376c-3p	-2.672	1.154e-9	9.787e-9	tissue
hsa-miR-193b-3p	-2.674	4.941e-10	4.998e-9	tissue
hsa-miR-675-3p	-2.684	7.001e-05	0.0001485	tissue
hsa-miR-154-3p	-2.771	0.0001249	0.000247	tissue
hsa-miR-493-3p	-2.829	5.341e-7	1.873e-06	tissue
hsa-miR-376b-3p	-2.904	1.259e-7	5.639e-7	tissue
hsa-miR-199b-5p	-2.911	1.936e-05	4.671e-05	tissue
hsa-miR-30c-5p	-2.914	1.767e-05	4.304e-05	tissue
hsa-miR-141-3p	-2.934	2.401e-8	1.373e-7	tissue
hsa-miR-299-3p	-2.937	0.002778	0.00451	tissue
hsa-let-7b-5p	-2.974	2.242e-7	9.072e-7	tissue
hsa-miR-380-3p	-3	0.005052	0.007681	tissue
hsa-miR-98-5p	-3.172	1.264e-9	1.039e-8	tissue
hsa-miR-103a-3p	-3.208	2.247e-11	5.909e-10	tissue
hsa-let-7g-5p	-3.212	4.142e-9	2.866e-8	tissue
hsa-miR-30e-3p	-3.257	1.021e-05	2.708e-05	tissue
hsa-miR-20a-5p	-3.264	9.754e-8	4.664e-7	tissue
hsa-miR-26a-5p	-3.343	1.010e-11	4.427e-10	tissue
hsa-miR-934	-3.371	3.590e-9	2.552e-8	tissue
hsa-miR-26b-5p	-3.461	3.672e-11	8.134e-10	tissue
hsa-miR-487a-3p	-3.489	0.000146	0.0002845	tissue
hsa-miR-190a-5p	-3.499	0.0003888	0.0007088	tissue
hsa-miR-744-5p	-3.51	1.609e-8	9.618e-8	tissue
hsa-miR-455-3p	-3.559	6.413e-05	0.0001394	tissue
hsa-miR-17-5p	-3.56	1.015e-9	8.895e-9	tissue
hsa-miR-1185-5p	-3.586	1.535e-06	4.693e-06	tissue
hsa-miR-574-3p	-3.62	7.099e-10	6.915e-9	tissue
hsa-let-7f-5p	-3.663	5.028e-11	9.446e-10	tissue
hsa-miR-654-3p	-3.714	3.477e-8	1.905e-7	tissue
hsa-miR-455-5p	-3.743	9.51e-06	2.579e-05	tissue
hsa-let-7d-5p	-3.766	9.400e-7	3.052e-06	tissue
hsa-miR-331-3p	-3.783	0.0003255	0.0006028	tissue
hsa-miR-183-5p	-3.805	1.673e-8	9.780e-8	tissue
hsa-miR-28-5p	-3.846	1.816e-7	7.829e-7	tissue
hsa-miR-411-3p	-3.859	0.0003204	0.0005977	tissue
hsa-miR-301b-3p	-3.923	9.197e-8	4.479e-7	tissue
hsa-miR-582-5p	-3.939	8.439e-05	0.0001734	tissue
hsa-miR-625-5p	-3.989	0.001071	0.001772	tissue
hsa-miR-370-3p	-4.192	1.22e-06	3.774e-06	tissue
hsa-miR-149-5p	-4.253	2.086e-10	3.160e-9	tissue
hsa-miR-31-5p	-4.43	4.036e-7	1.434e-06	tissue
hsa-miR-365b-3p	-4.442	4.026e-10	4.413e-9	tissue
hsa-miR-365a-3p	-4.442	4.027e-10	4.413e-9	tissue
hsa-miR-379-3p	-4.518	0.0002216	0.0004224	tissue
hsa-miR-106b-5p	-4.568	0.0002434	0.0004573	tissue
hsa-miR-299-5p	-4.685	7.794e-05	0.0001614	tissue
hsa-let-7e-5p	-4.768	2.079e-11	5.909e-10	tissue
hsa-miR-30b-5p	-4.974	4.275e-11	8.648e-10	tissue
hsa-miR-4286	-5.033	6.687e-06	1.832e-05	tissue
hsa-miR-454-3p	-5.18	1.111e-10	1.826e-9	tissue
hsa-miR-374a-3p	-5.279	0.0003938	0.0007093	tissue
hsa-miR-301a-3p	-5.31	2.969e-10	3.904e-9	tissue
hsa-miR-135b-5p	-5.315	9.999e-11	1.753e-9	tissue
hsa-let-7a-5p	-5.463	1.253e-11	4.706e-10	tissue
hsa-miR-675-5p	-5.502	8.364e-7	2.75e-06	tissue
hsa-miR-15b-5p	-9.948	0.003246	0.005174	tissue

## Sheet: (2D) P EV vs tissue
Supplementary Table 2D. Differentially expressed miRNAs between EV-associated and tissue fraction of placental amnion.
miRNA	logFC	P-value	FDR	up-regulated in
hsa-miR-3168	10.76	8.263e-7	1.027e-05	EV-contained
hsa-let-7c-5p	4.193	3.589e-8	6.245e-7	EV-contained
hsa-miR-574-5p	3.919	2.843e-8	6.245e-7	EV-contained
hsa-miR-483-5p	3.337	6.732e-15	5.856e-13	EV-contained
hsa-miR-423-5p	2.825	9.721e-9	4.229e-7	EV-contained
hsa-miR-184	1.668	0.002955	0.01071	EV-contained
hsa-miR-205-5p	1.521	0.001531	0.006697	EV-contained
hsa-miR-320a-3p	1.452	8.154e-7	1.027e-05	EV-contained
hsa-miR-483-3p	1	0.001789	0.007077	EV-contained
hsa-miR-92a-3p	0.9089	0.0006047	0.003758	EV-contained
hsa-miR-30d-5p	0.8225	0.009142	0.03059	EV-contained
hsa-miR-100-5p	0.7642	0.0007146	0.004145	EV-contained
hsa-miR-200c-3p	0.715	0.001909	0.00722	EV-contained
hsa-miR-30a-5p	0.5874	0.01217	0.03921	EV-contained
hsa-miR-221-3p	0.5872	0.01559	0.04522	EV-contained
hsa-miR-203a-3p	0.5856	0.01797	0.04996	EV-contained
hsa-miR-125a-5p	0.5246	0.01523	0.04522	EV-contained
hsa-miR-222-3p	0.5199	0.01838	0.04996	EV-contained
hsa-miR-22-3p	-0.7692	0.01337	0.04153	tissue
hsa-miR-103a-3p	-0.8262	0.0003786	0.002533	tissue
hsa-miR-107	-0.9431	0.00316	0.011	tissue
hsa-miR-143-3p	-1.404	0.001309	0.006697	tissue
hsa-let-7e-5p	-1.414	9.725e-05	0.000705	tissue
hsa-miR-152-3p	-1.424	0.001738	0.007077	tissue
hsa-let-7a-5p	-1.547	0.0008384	0.004559	tissue
hsa-miR-29a-3p	-1.556	7.106e-05	0.000562	tissue
hsa-miR-199b-3p	-1.593	0.00154	0.006697	tissue
hsa-miR-199a-3p	-1.599	0.001516	0.006697	tissue
hsa-miR-365b-3p	-1.761	8.223e-06	7.953e-05	tissue
hsa-miR-365a-3p	-1.761	8.227e-06	7.953e-05	tissue
hsa-miR-199b-5p	-1.944	1.675e-05	0.0001458	tissue
hsa-miR-199a-5p	-1.966	3.323e-8	6.245e-7	tissue

## Sheet: (2E) P EV vs protein
Supplementary Table 2E. Differentially expressed miRNAs between EV-associated and protein-bound fraction of placental amnion.
miRNA	logFC	P-value	FDR	up-regulated in
hsa-miR-184	3.179	5.134e-05	0.000142	EV-contained
hsa-let-7f-5p	2.885	1.674e-12	3.473e-11	EV-contained
hsa-miR-151a-5p	2.876	0.0003107	0.0007369	EV-contained
hsa-miR-934	2.728	0.001897	0.00375	EV-contained
hsa-miR-31-5p	2.723	4.097e-05	0.0001172	EV-contained
hsa-miR-149-5p	2.554	5.259e-06	1.958e-05	EV-contained
hsa-miR-26b-5p	2.539	1.681e-10	2.326e-9	EV-contained
hsa-miR-98-5p	2.461	4.414e-06	1.745e-05	EV-contained
hsa-let-7c-5p	2.359	0.0002008	0.000505	EV-contained
hsa-let-7e-5p	2.273	0.001213	0.002456	EV-contained
hsa-miR-30e-3p	2.167	0.01159	0.01887	EV-contained
hsa-miR-3168	2.152	0.003592	0.006481	EV-contained
hsa-miR-26a-5p	2.135	1.349e-8	1.244e-7	EV-contained
hsa-miR-200c-3p	1.922	1.486e-7	1.028e-06	EV-contained
hsa-let-7g-5p	1.88	0.00668	0.01131	EV-contained
hsa-miR-203a-3p	1.819	2.527e-06	1.104e-05	EV-contained
hsa-miR-342-3p	1.669	0.007984	0.01325	EV-contained
hsa-miR-125a-5p	1.57	7.266e-06	2.412e-05	EV-contained
hsa-let-7b-5p	1.472	0.01698	0.02563	EV-contained
hsa-miR-409-3p	1.45	0.01508	0.02318	EV-contained
hsa-miR-376a-3p	1.392	0.005697	0.009851	EV-contained
hsa-miR-376c-3p	1.347	0.0003885	0.0008957	EV-contained
hsa-miR-191-5p	1.272	0.0008688	0.001849	EV-contained
hsa-miR-141-3p	1.233	0.01417	0.02219	EV-contained
hsa-miR-103a-3p	1.145	0.0005926	0.001329	EV-contained
hsa-miR-411-5p	1.095	0.02936	0.04351	EV-contained
hsa-miR-193b-3p	1.074	0.005339	0.009429	EV-contained
hsa-miR-487b-3p	1.062	0.01269	0.02025	EV-contained
hsa-miR-210-3p	-1.066	0.002336	0.004406	protein-bound
hsa-miR-30d-5p	-1.277	0.0008676	0.001849	protein-bound
hsa-miR-99a-5p	-1.306	0.002596	0.004787	protein-bound
hsa-miR-100-5p	-1.605	1.129e-05	3.604e-05	protein-bound
hsa-miR-30a-5p	-1.608	5.425e-06	1.958e-05	protein-bound
hsa-miR-136-5p	-1.679	0.002001	0.003862	protein-bound
hsa-miR-22-3p	-1.737	7.809e-7	4.051e-06	protein-bound
hsa-miR-23a-3p	-1.749	6.433e-06	2.225e-05	protein-bound
hsa-miR-320a-3p	-1.816	2.158e-06	9.95e-06	protein-bound
hsa-miR-323a-3p	-1.828	4.003e-06	1.661e-05	protein-bound
hsa-miR-431-5p	-1.909	0.001177	0.002441	protein-bound
hsa-miR-92a-3p	-1.947	7.297e-8	5.506e-7	protein-bound
hsa-miR-423-5p	-1.966	6.602e-7	3.653e-06	protein-bound
hsa-miR-382-5p	-2.039	2.078e-7	1.232e-06	protein-bound
hsa-miR-369-3p	-2.123	1.117e-06	5.454e-06	protein-bound
hsa-miR-130a-3p	-2.177	0.0002122	0.000518	protein-bound
hsa-miR-130b-3p	-2.225	1.929e-05	5.717e-05	protein-bound
hsa-miR-136-3p	-2.275	8.570e-10	1.016e-8	protein-bound
hsa-miR-221-3p	-2.295	3.292e-8	2.732e-7	protein-bound
hsa-miR-199a-3p	-2.333	0.0001018	0.0002642	protein-bound
hsa-miR-199b-3p	-2.333	0.0001018	0.0002642	protein-bound
hsa-miR-21-5p	-2.448	1.201e-8	1.244e-7	protein-bound
hsa-miR-146a-5p	-2.637	1.203e-05	3.699e-05	protein-bound
hsa-miR-410-3p	-2.969	2.532e-11	4.204e-10	protein-bound
hsa-miR-660-5p	-3.387	5.254e-15	2.180e-13	protein-bound
hsa-miR-483-5p	-3.423	2.641e-15	2.180e-13	protein-bound
hsa-miR-433-3p	-3.548	1.721e-7	1.099e-06	protein-bound
hsa-miR-15a-5p	-9.83	5.618e-14	1.554e-12	protein-bound

## Sheet: (2F) P protein vs tissue 
Supplementary Table 2F. Differentially expressed miRNAs between protein-bound and tissue fraction of placental amnion.
miRNA	logFC	P-value	FDR	up-regulated in
hsa-miR-619-5p	7.443	1.021e-06	1.43e-05	protein-bound
hsa-miR-1290	6.898	3.436e-8	1.521e-06	protein-bound
hsa-miR-1246	6.831	2.068e-8	1.235e-06	protein-bound
hsa-miR-483-5p	6.418	1.631e-8	1.235e-06	protein-bound
hsa-miR-320c	4.646	2.327e-7	5.883e-06	protein-bound
hsa-miR-423-5p	4.46	2.092e-8	1.235e-06	protein-bound
hsa-miR-125a-3p	4.424	3.900e-7	8.628e-06	protein-bound
hsa-miR-451a	4.239	6.812e-7	1.206e-05	protein-bound
hsa-miR-320b	3.806	1.158e-7	3.486e-06	protein-bound
hsa-miR-532-3p	3.613	3.008e-06	3.327e-05	protein-bound
hsa-miR-323b-3p	3.566	1.05e-06	1.43e-05	protein-bound
hsa-miR-193b-5p	3.479	1.182e-7	3.486e-06	protein-bound
hsa-miR-433-3p	3.356	2.556e-06	3.016e-05	protein-bound
hsa-miR-15a-5p	3.152	5.955e-06	5.271e-05	protein-bound
hsa-miR-660-5p	3.088	1.042e-05	7.485e-05	protein-bound
hsa-miR-193a-5p	3.05	8.723e-06	6.713e-05	protein-bound
hsa-miR-335-5p	3.034	9.710e-7	1.43e-05	protein-bound
hsa-miR-320a-3p	2.941	7.014e-06	5.912e-05	protein-bound
hsa-miR-410-3p	2.907	2.466e-05	0.0001408	protein-bound
hsa-miR-500a-3p	2.82	2.226e-06	2.814e-05	protein-bound
hsa-miR-412-5p	2.685	0.0001123	0.0004217	protein-bound
hsa-miR-10a-5p	2.645	7.604e-06	6.118e-05	protein-bound
hsa-miR-221-3p	2.544	0.0001804	0.0006026	protein-bound
hsa-miR-574-5p	2.538	8.978e-05	0.0003531	protein-bound
hsa-miR-92a-3p	2.501	4.208e-05	0.0002128	protein-bound
hsa-miR-323a-3p	2.36	4.138e-05	0.0002128	protein-bound
hsa-miR-337-5p	2.051	5.728e-05	0.0002772	protein-bound
hsa-miR-21-5p	2.029	0.001218	0.002799	protein-bound
hsa-miR-100-5p	2.022	0.0002203	0.0006962	protein-bound
hsa-miR-503-5p	1.996	0.0002844	0.0008531	protein-bound
hsa-miR-487a-5p	1.973	0.000303	0.000887	protein-bound
hsa-miR-502-3p	1.949	8.495e-05	0.0003417	protein-bound
hsa-let-7a-3p	1.918	0.001888	0.004027	protein-bound
hsa-miR-30a-5p	1.849	0.0003347	0.0009402	protein-bound
hsa-miR-23a-3p	1.807	0.000628	0.001635	protein-bound
hsa-miR-421	1.751	0.0008662	0.0021	protein-bound
hsa-miR-30d-5p	1.746	0.0001703	0.0005894	protein-bound
hsa-miR-382-5p	1.682	0.000604	0.001596	protein-bound
hsa-miR-136-3p	1.644	0.002657	0.005111	protein-bound
hsa-miR-130a-3p	1.633	0.002118	0.00431	protein-bound
hsa-miR-92b-3p	1.582	0.00141	0.003159	protein-bound
hsa-miR-99a-5p	1.531	0.001431	0.003166	protein-bound
hsa-miR-369-3p	1.5	0.001955	0.004072	protein-bound
hsa-miR-146a-5p	1.483	0.002102	0.00431	protein-bound
hsa-miR-130b-3p	1.364	0.001738	0.003751	protein-bound
hsa-miR-132-3p	1.317	0.003458	0.006511	protein-bound
hsa-miR-539-5p	1.186	0.007987	0.01359	protein-bound
hsa-miR-432-5p	1.009	0.009868	0.01617	protein-bound
hsa-miR-652-3p	0.9685	0.02225	0.03366	protein-bound
hsa-miR-145-5p	0.9583	0.02095	0.03224	protein-bound
hsa-miR-148a-3p	0.8761	0.02139	0.03264	protein-bound
hsa-miR-125b-5p	-0.8347	0.02549	0.03791	tissue
hsa-miR-28-3p	-0.9026	0.02352	0.03528	tissue
hsa-miR-27a-3p	-1.092	0.01234	0.01986	tissue
hsa-miR-193a-3p	-1.137	0.02597	0.03831	tissue
hsa-miR-342-3p	-1.183	0.005998	0.01062	tissue
hsa-miR-191-5p	-1.243	0.006751	0.01172	tissue
hsa-miR-34b-5p	-1.258	0.01848	0.02869	tissue
hsa-miR-140-3p	-1.266	0.02958	0.04291	tissue
hsa-miR-224-5p	-1.303	0.02859	0.04182	tissue
hsa-miR-125a-5p	-1.37	0.009236	0.01542	tissue
hsa-miR-93-5p	-1.384	0.005321	0.00961	tissue
hsa-miR-487b-3p	-1.405	0.004958	0.009048	tissue
hsa-miR-324-5p	-1.453	0.007128	0.01225	tissue
hsa-miR-509-3p	-1.478	0.01371	0.02187	tissue
hsa-miR-382-3p	-1.526	0.005566	0.009952	tissue
hsa-miR-200c-3p	-1.528	0.004793	0.008837	tissue
hsa-miR-143-3p	-1.555	0.001512	0.003303	tissue
hsa-miR-411-5p	-1.561	0.002561	0.005036	tissue
hsa-miR-203a-3p	-1.576	0.00913	0.01539	tissue
hsa-miR-381-3p	-1.612	0.003031	0.005768	tissue
hsa-miR-369-5p	-1.641	0.006071	0.01064	tissue
hsa-miR-29a-3p	-1.648	0.001283	0.002911	tissue
hsa-miR-200b-3p	-1.698	0.0168	0.02631	tissue
hsa-miR-193b-3p	-1.721	0.0003185	0.0009092	tissue
hsa-miR-409-3p	-1.764	0.0004337	0.001181	tissue
hsa-miR-493-3p	-1.782	0.009783	0.01617	tissue
hsa-miR-30e-3p	-1.815	0.001918	0.004041	tissue
hsa-miR-182-5p	-1.885	0.01662	0.02626	tissue
hsa-miR-141-3p	-1.965	0.0004032	0.001115	tissue
hsa-miR-184	-1.983	0.01149	0.01865	tissue
hsa-miR-127-5p	-1.998	0.001111	0.002623	tissue
hsa-miR-30c-5p	-2.039	0.002298	0.004622	tissue
hsa-miR-96-5p	-2.043	0.0006977	0.00179	tissue
hsa-miR-494-3p	-2.063	0.002641	0.005111	tissue
hsa-miR-376c-3p	-2.092	0.0002184	0.0006962	tissue
hsa-miR-199a-5p	-2.136	6.079e-05	0.0002772	tissue
hsa-miR-26a-5p	-2.152	0.001178	0.002744	tissue
hsa-miR-574-3p	-2.187	0.002412	0.004797	tissue
hsa-miR-376a-3p	-2.21	6.421e-05	0.0002772	tissue
hsa-miR-376b-3p	-2.24	0.001051	0.002514	tissue
hsa-miR-103a-3p	-2.318	6.3e-05	0.0002772	tissue
hsa-miR-934	-2.46	0.0004524	0.001213	tissue
hsa-miR-183-5p	-2.462	0.0008053	0.002008	tissue
hsa-miR-218-5p	-2.472	2.707e-05	0.0001497	tissue
hsa-miR-214-3p	-2.508	0.000709	0.001793	tissue
hsa-miR-654-3p	-2.513	7.95e-05	0.0003272	tissue
hsa-let-7b-5p	-2.528	0.0003057	0.000887	tissue
hsa-miR-26b-5p	-2.534	0.0008633	0.0021	tissue
hsa-miR-149-5p	-2.536	0.000279	0.0008513	tissue
hsa-miR-31-5p	-2.728	6.893e-05	0.0002905	tissue
hsa-miR-30b-5p	-2.797	0.003502	0.006524	tissue
hsa-miR-493-5p	-2.849	0.0002168	0.0006962	tissue
hsa-miR-675-5p	-2.875	0.0001659	0.0005894	tissue
hsa-miR-17-5p	-2.891	0.0001732	0.0005894	tissue
hsa-miR-199b-5p	-3.031	1.057e-05	7.485e-05	tissue
hsa-miR-135b-5p	-3.053	3.402e-05	0.0001825	tissue
hsa-miR-151a-5p	-3.139	0.0001675	0.0005894	tissue
hsa-miR-98-5p	-3.144	2.092e-05	0.0001323	tissue
hsa-miR-20a-5p	-3.202	6.203e-05	0.0002772	tissue
hsa-let-7g-5p	-3.256	2.333e-05	0.0001377	tissue
hsa-miR-1185-5p	-3.339	0.0002555	0.0007933	tissue
hsa-miR-365a-3p	-3.39	5.117e-06	4.768e-05	tissue
hsa-miR-365b-3p	-3.391	5.118e-06	4.768e-05	tissue
hsa-miR-744-5p	-3.537	2.187e-05	0.0001335	tissue
hsa-let-7f-5p	-3.588	5.809e-05	0.0002772	tissue
hsa-miR-301a-3p	-3.6	0.0001144	0.0004217	tissue
hsa-miR-146b-5p	-3.728	9.272e-05	0.0003568	tissue
hsa-miR-28-5p	-3.834	1.128e-05	7.676e-05	tissue
hsa-let-7e-5p	-4.11	3.521e-06	3.666e-05	tissue
hsa-let-7a-5p	-4.361	5.859e-7	1.152e-05	tissue
hsa-miR-454-3p	-4.512	1.193e-05	7.824e-05	tissue

## Sheet: (2G) RA EV vs P EV
Supplementary Table 2G. Differentially expressed miRNAs of EV-associated fraction between reflected and placental amnion.
miRNA	logFC	P-value	FDR	up-regulated in
hsa-miR-125b-5p	0.9196	0.0008386	0.04976	reflected amnion
hsa-miR-149-5p	-1.613	0.0004434	0.04976	placental amnion
hsa-miR-99a-5p	-1.734	0.0006949	0.04976	placental amnion

## Sheet: (2H) RA protein vs P protein
Supplementary Table 2H. Differentially expressed miRNAs of protein-bound fraction between reflected and placental amnion.
miRNA	logFC	P-value	FDR	up-regulated in
hsa-miR-517a-3p	3.488	1.064e-05	0.0007076	reflected amnion
hsa-miR-517b-3p	3.488	1.064e-05	0.0007076	reflected amnion
hsa-miR-451a	2.154	0.001178	0.02611	reflected amnion
hsa-miR-34a-5p	1.548	0.0007134	0.02372	reflected amnion
hsa-miR-24-3p	1.459	0.001929	0.03207	reflected amnion
hsa-miR-30e-5p	1.295	0.005209	0.04949	reflected amnion
hsa-miR-30d-5p	1.284	0.001714	0.03207	reflected amnion
hsa-miR-21-5p	1.2	6.851e-05	0.003037	reflected amnion
hsa-miR-10a-5p	1.15	0.005094	0.04949	reflected amnion
hsa-miR-484	-1.285	0.00514	0.04949	placental amnion
hsa-miR-410-3p	-1.463	0.005023	0.04949	placental amnion
hsa-miR-127-3p	-1.663	0.0009881	0.02611	placental amnion
hsa-miR-431-5p	-1.759	0.002476	0.03294	placental amnion
hsa-miR-509-3p	-2.34	0.002336	0.03294	placental amnion

## Sheet: (2I) RA tissue vs P tissue
Supplementary Table 2I. Differentially expressed miRNAs of tissue fraction between reflected and placental amnion.
miRNA	logFC	P-value	FDR	up-regulated in
hsa-miR-517a-3p	2.523	0.0002314	0.009346	reflected amnion
hsa-miR-517b-3p	2.523	0.0002314	0.009346	reflected amnion
hsa-miR-144-3p	1.886	0.003972	0.04533	reflected amnion
hsa-miR-585-3p	1.543	0.004387	0.04779	reflected amnion
hsa-miR-144-5p	1.525	0.004209	0.04701	reflected amnion
hsa-miR-130a-3p	1.238	0.0007101	0.01864	reflected amnion
hsa-miR-1271-5p	1.128	0.0009664	0.02017	reflected amnion
hsa-miR-210-3p	1.083	0.0005066	0.01552	reflected amnion
hsa-miR-6511a-3p	1.053	0.004631	0.04779	reflected amnion
hsa-miR-9985	0.9661	0.003568	0.0445	reflected amnion
hsa-miR-641	0.9466	0.005217	0.0489	reflected amnion
hsa-miR-625-5p	0.93	0.00334	0.04276	reflected amnion
hsa-miR-342-3p	0.8549	0.002483	0.03834	reflected amnion
hsa-miR-106b-5p	0.8325	0.005216	0.0489	reflected amnion
hsa-miR-30d-5p	0.7654	0.001811	0.03067	reflected amnion
hsa-miR-125a-5p	0.6671	0.002169	0.03451	reflected amnion
hsa-miR-382-5p	-0.6717	0.00532	0.0489	placental amnion
hsa-miR-487b-3p	-0.787	0.004559	0.04779	placental amnion
hsa-miR-432-5p	-0.8637	0.002745	0.04102	placental amnion
hsa-miR-452-5p	-0.8732	0.005403	0.0489	placental amnion
hsa-miR-127-3p	-0.8787	0.001037	0.02017	placental amnion
hsa-miR-132-3p	-0.9115	0.005386	0.0489	placental amnion
hsa-miR-494-3p	-0.9389	0.004733	0.04779	placental amnion
hsa-miR-668-3p	-1.059	0.003645	0.0445	placental amnion
hsa-miR-433-5p	-1.076	0.004732	0.04779	placental amnion
hsa-miR-99a-5p	-1.1	0.0004491	0.01474	placental amnion
hsa-miR-409-3p	-1.114	0.003811	0.04533	placental amnion
hsa-miR-99a-3p	-1.149	0.003285	0.04276	placental amnion
hsa-miR-889-3p	-1.163	0.003169	0.04266	placental amnion
hsa-miR-1197	-1.174	0.0008155	0.02015	placental amnion
hsa-miR-127-5p	-1.222	0.001446	0.02645	placental amnion
hsa-miR-335-3p	-1.253	0.003964	0.04533	placental amnion
hsa-miR-212-3p	-1.283	0.003145	0.04266	placental amnion
hsa-miR-33a-5p	-1.493	0.0008608	0.02015	placental amnion
hsa-miR-335-5p	-1.501	0.0005321	0.01552	placental amnion
hsa-miR-496	-1.71	0.001037	0.02017	placental amnion
hsa-miR-412-5p	-1.79	0.001974	0.03238	placental amnion
hsa-miR-708-5p	-1.817	0.002813	0.04102	placental amnion
hsa-miR-514b-3p	-1.855	0.0008826	0.02015	placental amnion
hsa-miR-431-5p	-1.892	9.73e-05	0.005676	placental amnion
hsa-miR-514a-3p	-1.948	0.005267	0.0489	placental amnion
hsa-miR-509-3-5p	-2.004	0.0004156	0.01455	placental amnion
hsa-miR-508-3p	-2.047	0.002967	0.0421	placental amnion
hsa-miR-513a-5p	-2.084	6.331e-05	0.005377	placental amnion
hsa-miR-509-5p	-2.14	0.0001096	0.005756	placental amnion
hsa-miR-506-5p	-2.153	0.001777	0.03067	placental amnion
hsa-miR-514a-5p	-2.198	5.285e-05	0.005377	placental amnion
hsa-miR-513b-5p	-2.281	5.691e-05	0.005377	placental amnion
hsa-miR-510-5p	-2.35	7.169e-05	0.005377	placental amnion
hsa-miR-513c-5p	-2.379	0.001461	0.02645	placental amnion
hsa-miR-145-3p	-2.576	0.0003845	0.01442	placental amnion
hsa-miR-508-5p	-2.61	8.933e-05	0.005676	placental amnion
hsa-miR-509-3p	-2.624	2.922e-05	0.005377	placental amnion
hsa-miR-143-3p	-2.633	3.088e-05	0.005377	placental amnion
hsa-miR-145-5p	-2.639	4.146e-05	0.005377	placental amnion
hsa-miR-143-5p	-2.641	0.000955	0.02017	placental amnion
hsa-miR-514b-5p	-2.729	0.0001494	0.007132	placental amnion
hsa-miR-506-3p	-2.862	0.0006911	0.01864	placental amnion
