# Supplementary material for: Distinct miRNA profiles in human amniotic tissue and its vesicular and non-vesicular secretome
Source: Front Cell Dev Biol. 2025 Oct 29;13:1692501. doi: 10.3389/fcell.2025.1692501 (PMC12605191; doi:10.3389/fcell.2025.1692501)
Supplement: Supplementary file 2 [file Table3.xlsx]

## Sheet: Caption
Supplementary Table 3. GO-enrichment analysis of biological processes. The 20 most abundant miRNAs from each fraction (EV-associated, protein-bound, or tissue)
and amniotic region (reflected or placental) were analyzed using miRWalk software program, followed by R- based enrichment analysis.
Gene sets with p-value < 0.05 were considered as a significant enrichment.

## Sheet: top20_pathways_EV_RA
ID	Description	GeneRatio	BgRatio	pvalue	p.adjust	qvalue	geneID	Count	log_p_adjust
GO:0048661	positive regulation of smooth muscle cell proliferation	12/307	100/18888	8.04372e-08	0.000302944	0.00023799	ITGB3/NF1/IL6R/IGF1R/EDN1/PIK3R1/MEF2D/RPS6KB1/IL13/PDGFRB/FGF2/THBS1	12	3.51864
GO:0033002	muscle cell proliferation	18/307	251/18888	1.64819e-07	0.000302944	0.00023799	ITGB3/NF1/IL6R/IGF1R/ERBB4/YAP1/EDN1/TGFBR3/PIK3R1/MEF2D/RPS6KB1/MAPK14/PPARGC1A/IL13/PDGFRB/FGF2/THBS1/CDKN1B	18	3.51864
GO:0043434	response to peptide hormone	24/307	438/18888	2.35266e-07	0.000302944	0.00023799	ITGB3/IGF1R/GRB10/NDEL1/PIK3R3/CRY2/ZDHHC7/EDN1/TGFBR3/PIK3R1/ZFP36L1/LPIN1/RPS6KB1/ZNF106/MAPK14/ROCK2/STAT3/FOXO1/GRB2/PDK4/SMARCC1/SOCS1/CDKN1B/BTG2	24	3.51864
GO:0071375	cellular response to peptide hormone stimulus	19/307	311/18888	8.79954e-07	0.000564931	0.000443805	ITGB3/IGF1R/GRB10/NDEL1/PIK3R3/ZDHHC7/EDN1/PIK3R1/ZFP36L1/LPIN1/RPS6KB1/ZNF106/ROCK2/STAT3/FOXO1/GRB2/PDK4/SMARCC1/SOCS1	19	3.248
GO:1901653	cellular response to peptide	21/307	376/18888	1.00317e-06	0.000564931	0.000443805	ITGB3/IGF1R/GRB10/NDEL1/PIK3R3/ZDHHC7/EDN1/BCL2L2/PIK3R1/ZFP36L1/LPIN1/RPS6KB1/ZNF106/EPHA4/ROCK2/STAT3/FOXO1/GRB2/PDK4/SMARCC1/SOCS1	21	3.248
GO:0048660	regulation of smooth muscle cell proliferation	14/307	174/18888	1.01506e-06	0.000564931	0.000443805	ITGB3/NF1/IL6R/IGF1R/EDN1/PIK3R1/MEF2D/RPS6KB1/PPARGC1A/IL13/PDGFRB/FGF2/THBS1/CDKN1B	14	3.248
GO:0008286	insulin receptor signaling pathway	12/307	126/18888	1.02369e-06	0.000564931	0.000443805	IGF1R/GRB10/NDEL1/PIK3R3/PIK3R1/RPS6KB1/ZNF106/FOXO1/GRB2/PDK4/SMARCC1/SOCS1	12	3.248
GO:0048659	smooth muscle cell proliferation	14/307	178/18888	1.33297e-06	0.000635254	0.00049905	ITGB3/NF1/IL6R/IGF1R/EDN1/PIK3R1/MEF2D/RPS6KB1/PPARGC1A/IL13/PDGFRB/FGF2/THBS1/CDKN1B	14	3.19705
GO:0032869	cellular response to insulin stimulus	15/307	206/18888	1.48001e-06	0.000635254	0.00049905	IGF1R/GRB10/NDEL1/PIK3R3/ZDHHC7/PIK3R1/ZFP36L1/LPIN1/RPS6KB1/ZNF106/FOXO1/GRB2/PDK4/SMARCC1/SOCS1	15	3.19705
GO:0032868	response to insulin	17/307	269/18888	2.11013e-06	0.000815142	0.000640368	IGF1R/GRB10/NDEL1/PIK3R3/CRY2/ZDHHC7/PIK3R1/ZFP36L1/LPIN1/RPS6KB1/ZNF106/MAPK14/FOXO1/GRB2/PDK4/SMARCC1/SOCS1	17	3.08877
GO:0043200	response to amino acid	11/307	124/18888	5.79651e-06	0.00201305	0.00158144	IGF1R/ZEB1/EDN1/CPEB3/BCL2L1/SLC1A2/BCL2L2/SESN1/RPS6KB1/SOCS1/CDKN1B	11	2.69614
GO:0002262	myeloid cell homeostasis	13/307	177/18888	6.77445e-06	0.00201305	0.00158144	KIT/NF1/PDE4B/HIPK2/ETS1/PTBP3/TGFBR3/BCL2L11/ZFP36L1/KLF13/MAPK14/STAT3/ACVR1B	13	2.69614
GO:0071453	cellular response to oxygen levels	13/307	177/18888	6.77445e-06	0.00201305	0.00158144	BCL2/HIPK2/EDN1/MDM4/ZFP36L1/SDHD/SUV39H1/EPHA4/MIEF1/ROCK2/FOXO1/RORA/CDKN1B	13	2.69614
GO:0071456	cellular response to hypoxia	12/307	154/18888	8.39872e-06	0.00231745	0.00182056	BCL2/HIPK2/EDN1/MDM4/ZFP36L1/SDHD/SUV39H1/EPHA4/MIEF1/ROCK2/RORA/CDKN1B	12	2.63499
GO:0034976	response to endoplasmic reticulum stress	16/307	269/18888	9.09417e-06	0.00234205	0.00183989	BCL2/DNAJB12/CREBZF/BBC3/CHAC1/BCL2L1/DDX3X/BCL2L11/PIK3R1/YOD1/EDEM3/ATP2A2/THBS1/DNAJC3/PPP1R15B/STT3B	16	2.6304
GO:0033674	positive regulation of kinase activity	17/307	303/18888	1.03089e-05	0.00245642	0.00192974	ITGB3/KIT/IL6R/IGF1R/ERBB4/PAK1/CAB39/EDN1/DDX3X/STRADB/HMGA2/EPHA4/MAP2K3/PDGFRB/FGF2/THBS1/TRAF6	17	2.6097
GO:0071383	cellular response to steroid hormone stimulus	14/307	213/18888	1.081e-05	0.00245642	0.00192974	ESR1/IGF1R/RBFOX2/CRY2/PAK1/YAP1/ZDHHC7/EDN1/BCL2L11/ZFP36L1/CLOCK/RPS6KB1/ARID1A/ABHD2	14	2.6097
GO:0036294	cellular response to decreased oxygen levels	12/307	161/18888	1.31991e-05	0.00283268	0.00222533	BCL2/HIPK2/EDN1/MDM4/ZFP36L1/SDHD/SUV39H1/EPHA4/MIEF1/ROCK2/RORA/CDKN1B	12	2.5478
GO:0048863	stem cell differentiation	15/307	248/18888	1.42186e-05	0.00289086	0.00227103	ESR1/KIT/BCL2/ERBB4/PHACTR4/YAP1/EDN1/SEMA6D/SOX5/HMGA2/MAPK14/MSI2/FGF2/STAT3/SEMA4C	15	2.53897
GO:0001666	response to hypoxia	17/307	313/18888	1.57059e-05	0.00303359	0.00238316	NF1/BCL2/MECP2/HIPK2/EDN1/TGFBR3/MDM4/ZFP36L1/SDHD/SUV39H1/EPHA4/MIEF1/ROCK2/RORA/THBS1/CDKN1B/PIN1	17	2.51804

## Sheet: top20__pathways_EV_P
ID	Description	GeneRatio	BgRatio	pvalue	p.adjust	qvalue	geneID	Count	log_p_adjust
GO:0033002	muscle cell proliferation	17/289	251/18888	3.50235e-07	0.00129902	0.00105365	NF1/IL6R/IGF1R/ERBB4/YAP1/TGFBR1/EDN1/TGFBR3/PIK3R1/MEF2D/RPS6KB1/MAPK14/PPARGC1A/IL13/PDGFRB/FGF2/CDKN1B	17	2.88638
GO:0071383	cellular response to steroid hormone stimulus	15/289	213/18888	1.06046e-06	0.0014496	0.00117579	CYP1B1/ESR1/IGF1R/RBFOX2/CRY2/PAK1/YAP1/ZDHHC7/EDN1/BCL2L11/ZFP36L1/CLOCK/RPS6KB1/ARID1A/ABHD2	15	2.83875
GO:0043434	response to peptide hormone	22/289	438/18888	1.1725e-06	0.0014496	0.00117579	CYP1B1/IGF1R/GRB10/NDEL1/PIK3R3/CRY2/ZDHHC7/EDN1/TGFBR3/PIK3R1/ZFP36L1/LPIN1/RPS6KB1/ZNF106/MAPK14/ROCK2/STAT3/FOXO1/GRB2/PDK4/CDKN1B/BTG2	22	2.83875
GO:0018105	peptidyl-serine phosphorylation	17/289	282/18888	1.76477e-06	0.00163638	0.00132729	PDE4D/HIPK2/PAK1/CAB39/TGFBR1/TLK1/ULK2/NEK6/IKBKB/PLK2/RPS6KB1/MAPK14/ROCK2/RPS6KA5/DYRK2/PRKCH/MKNK2	17	2.78611
GO:0048661	positive regulation of smooth muscle cell proliferation	10/289	100/18888	3.09805e-06	0.00191857	0.00155618	NF1/IL6R/IGF1R/EDN1/PIK3R1/MEF2D/RPS6KB1/IL13/PDGFRB/FGF2	10	2.71702
GO:0018209	peptidyl-serine modification	17/289	294/18888	3.10365e-06	0.00191857	0.00155618	PDE4D/HIPK2/PAK1/CAB39/TGFBR1/TLK1/ULK2/NEK6/IKBKB/PLK2/RPS6KB1/MAPK14/ROCK2/RPS6KA5/DYRK2/PRKCH/MKNK2	17	2.71702
GO:0071375	cellular response to peptide hormone stimulus	17/289	311/18888	6.56448e-06	0.00347823	0.00282124	CYP1B1/IGF1R/GRB10/NDEL1/PIK3R3/ZDHHC7/EDN1/PIK3R1/ZFP36L1/LPIN1/RPS6KB1/ZNF106/ROCK2/STAT3/FOXO1/GRB2/PDK4	17	2.45864
GO:0048660	regulation of smooth muscle cell proliferation	12/289	174/18888	1.58126e-05	0.00566405	0.00459419	NF1/IL6R/IGF1R/EDN1/PIK3R1/MEF2D/RPS6KB1/PPARGC1A/IL13/PDGFRB/FGF2/CDKN1B	12	2.24687
GO:0032869	cellular response to insulin stimulus	13/289	206/18888	1.81837e-05	0.00566405	0.00459419	IGF1R/GRB10/NDEL1/PIK3R3/ZDHHC7/PIK3R1/ZFP36L1/LPIN1/RPS6KB1/ZNF106/FOXO1/GRB2/PDK4	13	2.24687
GO:0032868	response to insulin	15/289	269/18888	1.82169e-05	0.00566405	0.00459419	IGF1R/GRB10/NDEL1/PIK3R3/CRY2/ZDHHC7/PIK3R1/ZFP36L1/LPIN1/RPS6KB1/ZNF106/MAPK14/FOXO1/GRB2/PDK4	15	2.24687
GO:0002262	myeloid cell homeostasis	12/289	177/18888	1.87663e-05	0.00566405	0.00459419	KIT/NF1/PDE4B/HIPK2/PTBP3/TGFBR3/BCL2L11/ZFP36L1/KLF13/MAPK14/STAT3/ACVR1B	12	2.24687
GO:0055023	positive regulation of cardiac muscle tissue growth	6/289	37/18888	1.9004e-05	0.00566405	0.00459419	ERBB4/YAP1/EDN1/TGFBR3/MAPK14/FGF2	6	2.24687
GO:0048659	smooth muscle cell proliferation	12/289	178/18888	1.98524e-05	0.00566405	0.00459419	NF1/IL6R/IGF1R/EDN1/PIK3R1/MEF2D/RPS6KB1/PPARGC1A/IL13/PDGFRB/FGF2/CDKN1B	12	2.24687
GO:0006417	regulation of translation	20/289	451/18888	2.25147e-05	0.00596479	0.00483812	CYP1B1/TNRC6B/TRIM71/ZNF385A/IGF2BP1/CPEB3/FMR1/DDX3X/BZW1/ZFP36L1/RPS6KB1/AGO1/MSI2/BCL3/DNAJC3/IGF2BP3/BTG2/MKNK2/EIF5A2/PPP1R15B	20	2.22441
GO:0008286	insulin receptor signaling pathway	10/289	126/18888	2.43257e-05	0.00601494	0.0048788	IGF1R/GRB10/NDEL1/PIK3R3/PIK3R1/RPS6KB1/ZNF106/FOXO1/GRB2/PDK4	10	2.22077
GO:0032970	regulation of actin filament-based process	18/289	385/18888	2.9191e-05	0.00659944	0.0053529	PDE4B/PDE4D/PAK1/TGFBR1/ABL2/STMN1/EDN1/PIK3R1/CFL2/RND3/ROCK2/GBA2/PDGFRB/ATP2A2/GRB2/DVL3/CAPZA2/ARFGEF1	18	2.18049
GO:0048863	stem cell differentiation	14/289	248/18888	3.02482e-05	0.00659944	0.0053529	ESR1/KIT/ERBB4/PHACTR4/YAP1/EDN1/SEMA6D/SOX5/HMGA2/MAPK14/MSI2/FGF2/STAT3/SEMA4C	14	2.18049
GO:0060421	positive regulation of heart growth	6/289	41/18888	3.49171e-05	0.00719487	0.00583586	ERBB4/YAP1/EDN1/TGFBR3/MAPK14/FGF2	6	2.14298
GO:0090398	cellular senescence	9/289	111/18888	5.24662e-05	0.00871392	0.00706798	IGF1R/NEK6/PLK2/HMGA2/MAPK14/MAP2K3/MAPK10/HMGA1/CDKN1B	9	2.05979
GO:0048638	regulation of developmental growth	16/289	330/18888	5.27633e-05	0.00871392	0.00706798	ERBB4/MECP2/YAP1/TGFBR1/ULK2/EDN1/TGFBR3/SEMA6D/BCL2L11/RPS6KB1/MAPK14/FGF2/STAT3/CDKN1B/RAB21/SEMA4C	16	2.05979

## Sheet: top20_pathways_protein_RA
ID	Description	GeneRatio	BgRatio	pvalue	p.adjust	qvalue	geneID	Count	log_p_adjust
GO:0043434	response to peptide hormone	19/260	438/18888	1.12566e-05	0.0303168	0.0256167	CYP1B1/TSC1/IGF1R/GRB10/CRY2/TGFBR3/ZFP36L1/LPIN1/ZNF106/MAPK14/INSIG1/ARID1B/STAT3/FOXO1/GRB2/CDKN1B/BTG2/APPL1/PLCB1	19	1.51832
GO:0014009	glial cell proliferation	7/260	60/18888	1.79072e-05	0.0303168	0.0256167	NF2/NFIA/NFIB/DICER1/KRAS/SOX4/PRKCH	7	1.51832
GO:0006417	regulation of translation	18/260	451/18888	5.71148e-05	0.0367439	0.0310473	CYP1B1/TSC1/TRIM71/EIF4G2/ZNF385A/AGO2/FMR1/ZFP36L1/CPEB4/AGO1/MSI2/SOX4/IGF2BP3/BTG2/MKNK2/EIF5A2/PER2/PPP1R15B	18	1.43482
GO:0045747	positive regulation of Notch signaling pathway	6/260	50/18888	6.14256e-05	0.0367439	0.0310473	KIT/LFNG/TSPAN14/YAP1/STAT3/AAK1	6	1.43482
GO:0030330	DNA damage response, signal transduction by p53 class mediator	7/260	74/18888	7.08486e-05	0.0367439	0.0310473	ACER2/HIPK2/ZNF385A/MDM4/PLK2/SOX4/CDKN1B	7	1.43482
GO:0051090	regulation of DNA-binding transcription factor activity	16/260	381/18888	8.20396e-05	0.0367439	0.0310473	CYP1B1/ESR1/KIT/SGK3/ROR1/HIPK2/DHX33/TRIB1/RPS6KA5/PPARGC1A/MTDH/STAT3/DAB2IP/G3BP2/TRAF6/PRKCH	16	1.43482
GO:0030218	erythrocyte differentiation	9/260	135/18888	0.000106866	0.0367439	0.0310473	KIT/HIPK2/PTBP3/TGFBR3/ZFP36L1/KLF13/MAPK14/STAT3/ACVR1B	9	1.43482
GO:0046661	male sex differentiation	10/260	173/18888	0.000146388	0.0367439	0.0310473	CYP1B1/ESR1/KIT/PLEKHA1/FNDC3A/TGFBR1/BCL2L11/FKBP4/LHFPL2/RNF38	10	1.43482
GO:0034101	erythrocyte homeostasis	9/260	144/18888	0.000174646	0.0367439	0.0310473	KIT/HIPK2/PTBP3/TGFBR3/ZFP36L1/KLF13/MAPK14/STAT3/ACVR1B	9	1.43482
GO:0048863	stem cell differentiation	12/260	248/18888	0.000175914	0.0367439	0.0310473	ESR1/KIT/ERBB4/PHACTR4/YAP1/SEMA6D/SOX5/HMGA2/MAPK14/MSI2/STAT3/SEMA4C	12	1.43482
GO:0002262	myeloid cell homeostasis	10/260	177/18888	0.000176454	0.0367439	0.0310473	KIT/HIPK2/PTBP3/TGFBR3/BCL2L11/ZFP36L1/KLF13/MAPK14/STAT3/ACVR1B	10	1.43482
GO:0071383	cellular response to steroid hormone stimulus	11/260	213/18888	0.000186113	0.0367439	0.0310473	CYP1B1/ESR1/IGF1R/RBFOX2/CRY2/YAP1/BCL2L11/ZFP36L1/FKBP4/ARID1A/ABHD2	11	1.43482
GO:0061448	connective tissue development	13/260	288/18888	0.000189168	0.0367439	0.0310473	ATP7A/IL6R/TGFBR1/NFIA/NFIB/BMPR2/CREB3L2/SOX5/TRPS1/HMGA2/MAPK14/PPARGC1A/PDGFRB	13	1.43482
GO:0033002	muscle cell proliferation	12/260	251/18888	0.000196631	0.0367439	0.0310473	IL6R/IGF1R/ERBB4/YAP1/TGFBR1/TGFBR3/BMPR2/TRIB1/MAPK14/PPARGC1A/PDGFRB/CDKN1B	12	1.43482
GO:0002062	chondrocyte differentiation	8/260	116/18888	0.00020433	0.0367439	0.0310473	TGFBR1/NFIB/BMPR2/CREB3L2/SOX5/TRPS1/HMGA2/MAPK14	8	1.43482
GO:0019827	stem cell population maintenance	10/260	182/18888	0.000221196	0.0367439	0.0310473	KIT/YAP1/NFIB/SMC1A/HMGA2/STAT3/FOXO1/SOX4/MED14/ARID1A	10	1.43482
GO:0001659	temperature homeostasis	10/260	183/18888	0.0002312	0.0367439	0.0310473	IGF1R/GRB10/TLE3/ELOVL6/LPIN1/PPARGC1A/STAT3/ADIPOR2/FOXO1/PER2	10	1.43482
GO:0046546	development of primary male sexual characteristics	9/260	150/18888	0.000237285	0.0367439	0.0310473	CYP1B1/ESR1/KIT/PLEKHA1/FNDC3A/TGFBR1/BCL2L11/LHFPL2/RNF38	9	1.43482
GO:0060485	mesenchyme development	14/260	336/18888	0.000246804	0.0367439	0.0310473	ERBB4/PHACTR4/YAP1/TGFBR1/TGFBR3/SEMA6D/BMPR2/MDM4/ZFP36L1/HMGA2/DAB2IP/SOX4/ACTC1/SEMA4C	14	1.43482
GO:0098727	maintenance of cell number	10/260	186/18888	0.000263517	0.0367439	0.0310473	KIT/YAP1/NFIB/SMC1A/HMGA2/STAT3/FOXO1/SOX4/MED14/ARID1A	10	1.43482

## Sheet: top20_pathways_protein_P
ID	Description	GeneRatio	BgRatio	pvalue	p.adjust	qvalue	geneID	Count	log_p_adjust
GO:0014009	glial cell proliferation	8/245	60/18888	1.0223e-06	0.00337971	0.00287964	NF2/NFIA/NFIB/DICER1/CSF1R/KRAS/SOX4/PRKCH	8	2.47112
GO:0006417	regulation of translation	19/245	451/18888	7.28341e-06	0.0120395	0.0102581	CYP1B1/TSC1/TRIM71/EIF4G2/AGO2/CPEB3/FMR1/DDX3X/ZFP36L1/CPEB4/AGO1/MSI2/SOX4/IGF2BP3/BTG2/MKNK2/EIF5A2/PER2/PPP1R15B	19	1.91939
GO:0060211	regulation of nuclear-transcribed mRNA poly(A) tail shortening	4/245	15/18888	3.36958e-05	0.0287636	0.0245077	TENT4B/AGO2/CPEB3/BTG2	4	1.54116
GO:0060485	mesenchyme development	15/245	336/18888	3.52369e-05	0.0287636	0.0245077	ERBB4/PHACTR4/YAP1/TGFBR1/TGFBR3/SEMA6D/BMPR2/MDM4/ZFP36L1/HMGA2/TIAM1/DAB2IP/SOX4/ACTC1/SEMA4C	15	1.54116
GO:0046777	protein autophosphorylation	11/245	192/18888	4.35021e-05	0.0287636	0.0245077	KIT/IGF1R/ERBB4/NEK6/DDX3X/RAP2C/CSF1R/PDGFRB/ACVR1B/MKNK2/FAM20C	11	1.54116
GO:0043434	response to peptide hormone	17/245	438/18888	6.21068e-05	0.0342209	0.0291575	CYP1B1/TSC1/IGF1R/GRB10/CRY2/TGFBR3/ZFP36L1/LPIN1/ZNF106/MAPK14/INSIG1/ARID1B/FOXO1/GRB2/CDKN1B/BTG2/APPL1	17	1.46571
GO:0090398	cellular senescence	8/245	111/18888	0.000100005	0.0387435	0.033011	IGF1R/NEK6/PLK2/HMGA2/MAPK14/MAPK10/HMGA1/CDKN1B	8	1.4118
GO:0061448	connective tissue development	13/245	288/18888	0.000104955	0.0387435	0.033011	ATP7A/IL6R/TGFBR1/NFIA/NFIB/BMPR2/CREB3L2/SOX5/TRPS1/HMGA2/MAPK14/PPARGC1A/PDGFRB	13	1.4118
GO:0051896	regulation of phosphatidylinositol 3-kinase/protein kinase B signal transduction	12/245	253/18888	0.000121706	0.0387435	0.033011	KIT/IGF1R/PLEKHA1/ERBB4/PTPRJ/TGFBR1/PIP5K1C/CSF1R/PDGFRB/MTDH/DAB2IP/OTUD3	12	1.4118
GO:0002062	chondrocyte differentiation	8/245	116/18888	0.000136132	0.0387435	0.033011	TGFBR1/NFIB/BMPR2/CREB3L2/SOX5/TRPS1/HMGA2/MAPK14	8	1.4118
GO:0060999	positive regulation of dendritic spine development	5/245	39/18888	0.000141581	0.0387435	0.033011	EIF4G2/C21orf91/CPEB3/FMR1/TIAM1	5	1.4118
GO:0043491	phosphatidylinositol 3-kinase/protein kinase B signal transduction	13/245	299/18888	0.000152275	0.0387435	0.033011	KIT/IGF1R/PLEKHA1/ERBB4/PTPRJ/TGFBR1/PIP5K1C/ZFP36L1/CSF1R/PDGFRB/MTDH/DAB2IP/OTUD3	13	1.4118
GO:0046546	development of primary male sexual characteristics	9/245	150/18888	0.000152349	0.0387435	0.033011	CYP1B1/ESR1/KIT/PLEKHA1/FNDC3A/TGFBR1/BCL2L11/LHFPL2/RNF38	9	1.4118
GO:0032868	response to insulin	12/245	269/18888	0.000215239	0.0420822	0.0358557	TSC1/IGF1R/GRB10/CRY2/ZFP36L1/LPIN1/ZNF106/MAPK14/INSIG1/FOXO1/GRB2/APPL1	12	1.3759
GO:0060412	ventricular septum morphogenesis	5/245	43/18888	0.000226931	0.0420822	0.0358557	FGFRL1/TGFBR1/TGFBR3/BMPR2/SOX4	5	1.3759
GO:0000288	nuclear-transcribed mRNA catabolic process, deadenylation-dependent decay	6/245	67/18888	0.0002308	0.0420822	0.0358557	TENT4B/AGO2/CPEB3/ZFP36L1/PDE12/BTG2	6	1.3759
GO:0000956	nuclear-transcribed mRNA catabolic process	8/245	126/18888	0.000240891	0.0420822	0.0358557	TENT4B/AGO2/CPEB3/ZFP36L1/RNPS1/AGO1/PDE12/BTG2	8	1.3759
GO:0035871	protein K11-linked deubiquitination	3/245	10/18888	0.000241852	0.0420822	0.0358557	YOD1/OTUD3/VCPIP1	3	1.3759
GO:0070922	RISC complex assembly	3/245	10/18888	0.000241852	0.0420822	0.0358557	AGO2/DICER1/AGO1	3	1.3759
GO:1900151	regulation of nuclear-transcribed mRNA catabolic process, deadenylation-dependent decay	4/245	26/18888	0.00032989	0.0454371	0.0387142	TENT4B/AGO2/CPEB3/ZFP36L1	4	1.34259

## Sheet: top20_pathways_tissue_RA
ID	Description	GeneRatio	BgRatio	pvalue	p.adjust	qvalue	geneID	Count	log_p_adjust
GO:0033002	muscle cell proliferation	17/309	251/18888	8.90513e-07	0.0018706	0.00151598	NF1/IL6R/IGF1R/ERBB4/YAP1/TGFBR1/EDN1/TGFBR3/PIK3R1/MEF2D/RPS6KB1/MAPK14/PPARGC1A/IL13/PDGFRB/FGF2/CDKN1B	17	2.72802
GO:0043434	response to peptide hormone	23/309	438/18888	9.89474e-07	0.0018706	0.00151598	CYP1B1/TSC1/IGF1R/GRB10/NDEL1/PIK3R3/CRY2/ZDHHC7/EDN1/TGFBR3/PIK3R1/ZFP36L1/LPIN1/RPS6KB1/ZNF106/MAPK14/ROCK2/STAT3/FOXO1/GRB2/PDK4/CDKN1B/BTG2	23	2.72802
GO:0071383	cellular response to steroid hormone stimulus	15/309	213/18888	2.43236e-06	0.00306559	0.00248443	CYP1B1/ESR1/IGF1R/RBFOX2/CRY2/PAK1/YAP1/ZDHHC7/EDN1/BCL2L11/ZFP36L1/CLOCK/RPS6KB1/ARID1A/ABHD2	15	2.51349
GO:0018105	peptidyl-serine phosphorylation	17/309	282/18888	4.35053e-06	0.00324178	0.00262721	PDE4D/HIPK2/PAK1/CAB39/TGFBR1/TLK1/ULK2/NEK6/IKBKB/PLK2/RPS6KB1/MAPK14/ROCK2/RPS6KA5/DYRK2/PRKCH/MKNK2	17	2.48922
GO:0048661	positive regulation of smooth muscle cell proliferation	10/309	100/18888	5.60212e-06	0.00324178	0.00262721	NF1/IL6R/IGF1R/EDN1/PIK3R1/MEF2D/RPS6KB1/IL13/PDGFRB/FGF2	10	2.48922
GO:0006417	regulation of translation	22/309	451/18888	5.62509e-06	0.00324178	0.00262721	CYP1B1/TSC1/TNRC6B/TRIM71/ZNF385A/IGF2BP1/CPEB3/FMR1/DDX3X/BZW1/ZFP36L1/RPS6KB1/AGO1/MSI2/BCL3/DNAJC3/IGF2BP3/BTG2/MKNK2/ALKBH5/EIF5A2/PPP1R15B	22	2.48922
GO:0032970	regulation of actin filament-based process	20/309	385/18888	6.0017e-06	0.00324178	0.00262721	TSC1/PDE4B/PDE4D/PAK1/TGFBR1/ABL2/STMN1/EDN1/PIK3R1/CFL2/RND3/ABI2/ROCK2/GBA2/PDGFRB/ATP2A2/GRB2/DVL3/CAPZA2/ARFGEF1	20	2.48922
GO:0018209	peptidyl-serine modification	17/309	294/18888	7.56033e-06	0.00329322	0.0026689	PDE4D/HIPK2/PAK1/CAB39/TGFBR1/TLK1/ULK2/NEK6/IKBKB/PLK2/RPS6KB1/MAPK14/ROCK2/RPS6KA5/DYRK2/PRKCH/MKNK2	17	2.48238
GO:0032868	response to insulin	16/309	269/18888	9.86304e-06	0.00329322	0.0026689	TSC1/IGF1R/GRB10/NDEL1/PIK3R3/CRY2/ZDHHC7/PIK3R1/ZFP36L1/LPIN1/RPS6KB1/ZNF106/MAPK14/FOXO1/GRB2/PDK4	16	2.48238
GO:0006913	nucleocytoplasmic transport	18/309	333/18888	1.03012e-05	0.00329322	0.0026689	NF1/ATXN1/TSC1/CRY2/AGFG1/FMR1/STRADB/PIK3R1/MAPK14/TNPO1/STAT3/HNRNPA1/CDKN1B/BCL3/NUP50/KPNA6/DESI1/ALKBH5	18	2.48238
GO:0051169	nuclear transport	18/309	333/18888	1.03012e-05	0.00329322	0.0026689	NF1/ATXN1/TSC1/CRY2/AGFG1/FMR1/STRADB/PIK3R1/MAPK14/TNPO1/STAT3/HNRNPA1/CDKN1B/BCL3/NUP50/KPNA6/DESI1/ALKBH5	18	2.48238
GO:0051028	mRNA transport	11/309	131/18888	1.04519e-05	0.00329322	0.0026689	BICD2/PEG10/AGFG1/IGF2BP1/FMR1/ZFP36L1/G3BP2/HNRNPA1/IGF2BP3/NUP50/ALKBH5	11	2.48238
GO:0071375	cellular response to peptide hormone stimulus	17/309	311/18888	1.57231e-05	0.00457299	0.00370606	CYP1B1/IGF1R/GRB10/NDEL1/PIK3R3/ZDHHC7/EDN1/PIK3R1/ZFP36L1/LPIN1/RPS6KB1/ZNF106/ROCK2/STAT3/FOXO1/GRB2/PDK4	17	2.3398
GO:0055023	positive regulation of cardiac muscle tissue growth	6/309	37/18888	2.76949e-05	0.0074796	0.00606164	ERBB4/YAP1/EDN1/TGFBR3/MAPK14/FGF2	6	2.12612
GO:0048660	regulation of smooth muscle cell proliferation	12/309	174/18888	3.05761e-05	0.00770721	0.0062461	NF1/IL6R/IGF1R/EDN1/PIK3R1/MEF2D/RPS6KB1/PPARGC1A/IL13/PDGFRB/FGF2/CDKN1B	12	2.1131
GO:0002262	myeloid cell homeostasis	12/309	177/18888	3.61827e-05	0.00803252	0.00650974	KIT/NF1/PDE4B/HIPK2/PTBP3/TGFBR3/BCL2L11/ZFP36L1/KLF13/MAPK14/STAT3/ACVR1B	12	2.09515
GO:0032869	cellular response to insulin stimulus	13/309	206/18888	3.65307e-05	0.00803252	0.00650974	IGF1R/GRB10/NDEL1/PIK3R3/ZDHHC7/PIK3R1/ZFP36L1/LPIN1/RPS6KB1/ZNF106/FOXO1/GRB2/PDK4	13	2.09515
GO:0048659	smooth muscle cell proliferation	12/309	178/18888	3.824e-05	0.00803252	0.00650974	NF1/IL6R/IGF1R/EDN1/PIK3R1/MEF2D/RPS6KB1/PPARGC1A/IL13/PDGFRB/FGF2/CDKN1B	12	2.09515
GO:0008286	insulin receptor signaling pathway	10/309	126/18888	4.29106e-05	0.00853921	0.00692037	IGF1R/GRB10/NDEL1/PIK3R3/PIK3R1/RPS6KB1/ZNF106/FOXO1/GRB2/PDK4	10	2.06858
GO:0060421	positive regulation of heart growth	6/309	41/18888	5.07018e-05	0.00958518	0.00776805	ERBB4/YAP1/EDN1/TGFBR3/MAPK14/FGF2	6	2.0184

## Sheet: top20_pathways_tissue_P
ID	Description	GeneRatio	BgRatio	pvalue	p.adjust	qvalue	geneID	Count	log_p_adjust
GO:0032970	regulation of actin filament-based process	22/312	385/18888	4.92811e-07	0.00148008	0.00119955	TSC1/PDE4B/PDE4D/PAK1/TGFBR1/ABL2/STMN1/EDN1/PIK3R1/CFL2/RND3/ARPC5/ABI2/CSF1R/ROCK2/GBA2/PDGFRB/ATP2A2/GRB2/DVL3/CAPZA2/ARFGEF1	22	2.82971
GO:0033002	muscle cell proliferation	17/312	251/18888	1.01744e-06	0.00148008	0.00119955	NF1/IL6R/IGF1R/ERBB4/YAP1/TGFBR1/EDN1/TGFBR3/PIK3R1/MEF2D/RPS6KB1/MAPK14/PPARGC1A/IL13/PDGFRB/FGF2/CDKN1B	17	2.82971
GO:0043434	response to peptide hormone	23/312	438/18888	1.16879e-06	0.00148008	0.00119955	CYP1B1/TSC1/IGF1R/GRB10/NDEL1/PIK3R3/CRY2/ZDHHC7/EDN1/TGFBR3/PIK3R1/ZFP36L1/LPIN1/RPS6KB1/ZNF106/MAPK14/ROCK2/STAT3/FOXO1/GRB2/PDK4/CDKN1B/BTG2	23	2.82971
GO:0071383	cellular response to steroid hormone stimulus	15/312	213/18888	2.73871e-06	0.00260109	0.00210809	CYP1B1/ESR1/IGF1R/RBFOX2/CRY2/PAK1/YAP1/ZDHHC7/EDN1/BCL2L11/ZFP36L1/CLOCK/RPS6KB1/ARID1A/ABHD2	15	2.58484
GO:0032956	regulation of actin cytoskeleton organization	19/312	344/18888	4.92531e-06	0.00311672	0.00252599	TSC1/PAK1/TGFBR1/ABL2/STMN1/EDN1/PIK3R1/CFL2/RND3/ARPC5/ABI2/CSF1R/ROCK2/GBA2/PDGFRB/GRB2/DVL3/CAPZA2/ARFGEF1	19	2.5063
GO:0018105	peptidyl-serine phosphorylation	17/312	282/18888	4.94763e-06	0.00311672	0.00252599	PDE4D/HIPK2/PAK1/CAB39/TGFBR1/TLK1/ULK2/NEK6/IKBKB/PLK2/RPS6KB1/MAPK14/ROCK2/RPS6KA5/DYRK2/PRKCH/MKNK2	17	2.5063
GO:0048661	positive regulation of smooth muscle cell proliferation	10/312	100/18888	6.09905e-06	0.00311672	0.00252599	NF1/IL6R/IGF1R/EDN1/PIK3R1/MEF2D/RPS6KB1/IL13/PDGFRB/FGF2	10	2.5063
GO:0006417	regulation of translation	22/312	451/18888	6.56325e-06	0.00311672	0.00252599	CYP1B1/TSC1/TNRC6B/TRIM71/ZNF385A/IGF2BP1/CPEB3/FMR1/DDX3X/BZW1/ZFP36L1/RPS6KB1/AGO1/MSI2/BCL3/DNAJC3/IGF2BP3/BTG2/MKNK2/ALKBH5/EIF5A2/PPP1R15B	22	2.5063
GO:0018209	peptidyl-serine modification	17/312	294/18888	8.58262e-06	0.00343218	0.00278165	PDE4D/HIPK2/PAK1/CAB39/TGFBR1/TLK1/ULK2/NEK6/IKBKB/PLK2/RPS6KB1/MAPK14/ROCK2/RPS6KA5/DYRK2/PRKCH/MKNK2	17	2.46443
GO:0032868	response to insulin	16/312	269/18888	1.11253e-05	0.00343218	0.00278165	TSC1/IGF1R/GRB10/NDEL1/PIK3R3/CRY2/ZDHHC7/PIK3R1/ZFP36L1/LPIN1/RPS6KB1/ZNF106/MAPK14/FOXO1/GRB2/PDK4	16	2.46443
GO:0051028	mRNA transport	11/312	131/18888	1.14418e-05	0.00343218	0.00278165	BICD2/PEG10/AGFG1/IGF2BP1/FMR1/ZFP36L1/G3BP2/HNRNPA1/IGF2BP3/NUP50/ALKBH5	11	2.46443
GO:0006913	nucleocytoplasmic transport	18/312	333/18888	1.17448e-05	0.00343218	0.00278165	NF1/ATXN1/TSC1/CRY2/AGFG1/FMR1/STRADB/PIK3R1/MAPK14/TNPO1/STAT3/HNRNPA1/CDKN1B/BCL3/NUP50/KPNA6/DESI1/ALKBH5	18	2.46443
GO:0051169	nuclear transport	18/312	333/18888	1.17448e-05	0.00343218	0.00278165	NF1/ATXN1/TSC1/CRY2/AGFG1/FMR1/STRADB/PIK3R1/MAPK14/TNPO1/STAT3/HNRNPA1/CDKN1B/BCL3/NUP50/KPNA6/DESI1/ALKBH5	18	2.46443
GO:0071375	cellular response to peptide hormone stimulus	17/312	311/18888	1.7804e-05	0.00483124	0.00391554	CYP1B1/IGF1R/GRB10/NDEL1/PIK3R3/ZDHHC7/EDN1/PIK3R1/ZFP36L1/LPIN1/RPS6KB1/ZNF106/ROCK2/STAT3/FOXO1/GRB2/PDK4	17	2.31594
GO:0055023	positive regulation of cardiac muscle tissue growth	6/312	37/18888	2.92374e-05	0.00740485	0.00600135	ERBB4/YAP1/EDN1/TGFBR3/MAPK14/FGF2	6	2.13048
GO:0048660	regulation of smooth muscle cell proliferation	12/312	174/18888	3.35979e-05	0.00797739	0.00646538	NF1/IL6R/IGF1R/EDN1/PIK3R1/MEF2D/RPS6KB1/PPARGC1A/IL13/PDGFRB/FGF2/CDKN1B	12	2.09814
GO:0002262	myeloid cell homeostasis	12/312	177/18888	3.97413e-05	0.00839676	0.00680526	KIT/NF1/PDE4B/HIPK2/PTBP3/TGFBR3/BCL2L11/ZFP36L1/KLF13/MAPK14/STAT3/ACVR1B	12	2.07589
GO:0032869	cellular response to insulin stimulus	13/312	206/18888	4.03554e-05	0.00839676	0.00680526	IGF1R/GRB10/NDEL1/PIK3R3/ZDHHC7/PIK3R1/ZFP36L1/LPIN1/RPS6KB1/ZNF106/FOXO1/GRB2/PDK4	13	2.07589
GO:0048659	smooth muscle cell proliferation	12/312	178/18888	4.19949e-05	0.00839676	0.00680526	NF1/IL6R/IGF1R/EDN1/PIK3R1/MEF2D/RPS6KB1/PPARGC1A/IL13/PDGFRB/FGF2/CDKN1B	12	2.07589
GO:0008286	insulin receptor signaling pathway	10/312	126/18888	4.65437e-05	0.00860497	0.00697401	IGF1R/GRB10/NDEL1/PIK3R3/PIK3R1/RPS6KB1/ZNF106/FOXO1/GRB2/PDK4	10	2.06525
