# Supplementary material for: Distinct miRNA profiles in human amniotic tissue and its vesicular and non-vesicular secretome
Source: Front Cell Dev Biol. 2025 Oct 29;13:1692501. doi: 10.3389/fcell.2025.1692501 (PMC12605191; doi:10.3389/fcell.2025.1692501)
Supplement: Supplementary file 3 [file Table4.xlsx]

## Sheet: Caption
Supplementary Table 4. List of miRNAs of correlation analysis of tissue miRNAs and extracellular expression. (A) Correlation of EV fraction vs. tissue fraction of reflected amnion.
(B) Correlation of EV fraction vs. tissue fraction of placental amnion. (C) Correlation of protein fraction vs. tissue fraction of reflected amnion.
(D) Correlation of protein fraction vs. tissue fraction of placental amnion.

## Sheet: (A) RA_EV vs. tissue
miRNAs with a FDR < 0.05 and an absolute logFC > 2 in:
yellow = extracellular, blue = tissue
EV	tissue
hsa-let-7c-5p
hsa-miR-574-5p
hsa-miR-423-5p
hsa-miR-483-5p
hsa-miR-3168
hsa-miR-184

## Sheet: (B) P_EV vs. tissue 
miRNAs with a FDR < 0.05 and an absolute logFC > 2 in:
yellow = extracellular, blue = tissue
EV	tissue
hsa-let-7c-5p
hsa-miR-574-5p
hsa-miR-423-5p
hsa-miR-483-5p
hsa-miR-3168

## Sheet: (C) RA_protein vs. tissue
miRNAs with a FDR < 0.05 and an absolute logFC > 2 in:
yellow = extracellular, blue = tissue
protein	tissue
hsa-let-7a-3p	hsa-let-7a-5p
hsa-let-7d-3p	hsa-miR-7b-5p
hsa-miR-10a-3p	hsa-let-7e-5p
hsa-miR-10a-5p	hsa-miR-7f-5p
hsa-miR-10b-5p	hsa-miR-7g-5p
hsa-miR-15a-5p	hsa-miR-26a-5p
hsa-miR-21-5p	hsa-miR-26b-5p
hsa-miR-22-5p	hsa-miR-93-5p
hsa-miR-34a-5p	hsa-miR-98-5p
hsa-miR-125b-1-3p	hsa-miR-103a-3p
hsa-miR-145-5p	hsa-miR-106b-5p
hsa-miR-146a-5p	hsa-miR-135b-5p
hsa-miR-193a-5p	hsa-miR-141-3p
hsa-miR-193b-5p	hsa-miR-151a-5p
hsa-miR-221-3p	hsa-miR-193b-3p
hsa-miR-320a-3p	hsa-miR-199b-5p
hsa-miR-335-5p	hsa-miR-200c-3p
hsa-miR-340-5p	hsa-miR-203a-3p
hsa-miR-423-5p	hsa-miR-218-5p
hsa-miR-451a	hsa-miR-299-5p
hsa-miR-483-5p	hsa-miR-301a-3p
hsa-miR-497-5p	hsa-miR-365a-3p
hsa-miR-512-3p	hsa-miR-365b-3p
hsa-miR-517a-3p	hsa-miR-374a-3p
hsa-miR-517b-3p	hsa-miR-376a-3p
hsa-miR-517c-3p	hsa-miR-376c-3p
hsa-miR-519a-3p	hsa-miR-454-3p
hsa-miR-524-3p	hsa-miR-487b-3p
hsa-miR-619-5p	hsa-miR-625-5p
hsa-miR-660-5p	hsa-miR-675-5p
hsa-miR-1180-3p	hsa-miR-1247-5p
hsa-miR-1246	hsa-miR-4286
hsa-miR-1290
hsa-miR-3615
hsa-miR-4488
hsa-miR-10396a-5p
hsa-miR-10396b-5p

## Sheet: (D) P_protein vs. tissue 
miRNAs with a FDR < 0.05 and an absolute logFC > 2 in:
yellow = extracellular, blue = tissue
protein	tissue
hsa-miR-21-5p	hsa-let-7a-5p
hsa-miR-92a-3p	hsa-miR-7b-5p
hsa-miR-100-5p	hsa-let-7e-5p
hsa-miR-125a-3p	hsa-miR-7f-5p
hsa-miR-193a-5p	hsa-miR-20a-5p
hsa-miR-221-3p	hsa-miR-26a-5p
hsa-miR-320a-3p	hsa-miR-26b-5p
hsa-miR-320b	hsa-miR-28-5p
hsa-miR-320c	hsa-miR-31-5p
hsa-miR-323a-3p	hsa-miR-98-5p
hsa-miR-323b-3p	hsa-miR-103a-3p
hsa-miR-337-5p	hsa-miR-146b-5p
hsa-miR-410-3p	hsa-miR-149-5p
hsa-miR-412-5p	hsa-miR-193a-5p
hsa-miR-423-5p	hsa-miR-199a-5p
hsa-miR-433-3p	hsa-miR-376a-3p
hsa-miR-451a	hsa-miR-376c-3p
hsa-miR-483-5p	hsa-miR-454-3p
hsa-miR-500a-3p	hsa-miR-675-5p
hsa-miR-532-3p	hsa-miR-744-5p
hsa-miR-574-5p	hsa-miR-1185-5p
hsa-miR-619-5p
hsa-miR-660-5p
hsa-miR-1246
hsa-miR-1290
