# Supplementary material for: Distinct miRNA profiles in human amniotic tissue and its vesicular and non-vesicular secretome
Source: Front Cell Dev Biol. 2025 Oct 29;13:1692501. doi: 10.3389/fcell.2025.1692501 (PMC12605191; doi:10.3389/fcell.2025.1692501)
Supplement: Supplementary file 4 [file Table1.xlsx]

## Sheet: Supplementary Table 1
Supplementary Table 1. Top 20 most abundant miRNAs of EV fraction, protein fraction and tissue fraction of reflected and placental amnion.
EV fraction				protein fraction				tissue
reflected amnion		placental amnion		reflected amnion		placental amnion		reflected amnion		placental amnion
miRNA	mean RPM	miRNA	mean RPM	miRNA	mean RPM	miRNA	mean RPM	miRNA	mean RPM	miRNA	mean RPM
hsa-miR-203a-3p	130018	hsa-miR-203a-3p	149462	hsa-miR-21-5p	427345	hsa-miR-21-5p	251976	hsa-miR-21-5p	109188	hsa-miR-21-5p	118368
hsa-miR-21-5p	106567	hsa-miR-21-5p	99454.2	hsa-miR-483-5p	110519	hsa-miR-221-3p	143369	hsa-miR-203a-3p	102165	hsa-miR-203a-3p	111977
hsa-miR-221-3p	67499.2	hsa-miR-221-3p	60671.6	hsa-miR-221-3p	92313.1	hsa-miR-483-5p	124792	hsa-miR-24-3p	51688.1	hsa-miR-23a-3p	48327.4
hsa-miR-23a-3p	58158	hsa-miR-23a-3p	58565.1	hsa-miR-23a-3p	52506.2	hsa-miR-23a-3p	87407	hsa-miR-23a-3p	46149.7	hsa-miR-221-3p	46039.6
hsa-miR-26a-5p	51812.7	hsa-miR-26a-5p	47992.3	hsa-miR-320a-3p	28994.7	hsa-miR-100-5p	28047.5	hsa-miR-26a-5p	45403.2	hsa-miR-24-3p	44881.5
hsa-miR-125a-5p	29219.5	hsa-miR-24-3p	30508	hsa-miR-100-5p	27998.6	hsa-miR-660-5p	25252.3	hsa-miR-103a-3p	41952.7	hsa-miR-103a-3p	44361.2
hsa-miR-24-3p	28766	hsa-miR-125a-5p	28144	hsa-miR-24-3p	25953.1	hsa-miR-203a-3p	23156.4	hsa-miR-221-3p	41406.9	hsa-miR-26a-5p	44036
hsa-miR-27a-3p	25454.3	hsa-miR-27a-3p	27230.7	hsa-miR-92a-3p	13211.1	hsa-miR-320a-3p	21649.4	hsa-miR-27a-3p	36790.4	hsa-miR-27a-3p	33562.1
hsa-miR-100-5p	23784.3	hsa-miR-483-5p	24042.4	hsa-miR-660-5p	12576.4	hsa-miR-92a-3p	16109	hsa-miR-125a-5p	32759.3	hsa-let-7f-5p	24054.6
hsa-miR-222-3p	23446.4	hsa-miR-103a-3p	22796.7	hsa-let-7i-5p	9943.87	hsa-miR-136-3p	15686.3	hsa-let-7f-5p	28051	hsa-let-7i-5p	22700.5
hsa-miR-103a-3p	22530.8	hsa-miR-100-5p	20801.7	hsa-miR-222-3p	9568.45	hsa-miR-30a-5p	14334.3	hsa-let-7i-5p	24160	hsa-miR-125a-5p	21693.2
hsa-let-7f-5p	18264.6	hsa-miR-222-3p	17790.7	hsa-miR-136-3p	9294.08	hsa-miR-24-3p	13233.2	hsa-miR-100-5p	18700.4	hsa-miR-376c-3p	17718.3
hsa-miR-320a-3p	17919.8	hsa-miR-200c-3p	17731.2	hsa-miR-30d-5p	8736.58	hsa-miR-222-3p	10066.6	hsa-miR-210-3p	18164.9	hsa-miR-26b-5p	15374.4
hsa-miR-200c-3p	17235.5	hsa-let-7f-5p	17431.8	hsa-miR-30a-5p	8514.6	hsa-let-7i-5p	9009.97	hsa-miR-200c-3p	15625.2	hsa-miR-27b-3p	14922.7
hsa-let-7i-5p	17084.4	hsa-miR-26b-5p	16830.7	hsa-miR-203a-3p	8492.46	hsa-miR-27a-3p	8451.5	hsa-miR-26b-5p	14779.5	hsa-miR-222-3p	13884.7
hsa-miR-483-5p	16693.3	hsa-miR-27b-3p	15202.5	hsa-miR-423-5p	6839.28	hsa-miR-27b-3p	8324.94	hsa-miR-27b-3p	14558.2	hsa-miR-100-5p	13369
hsa-miR-26b-5p	15686.2	hsa-let-7i-5p	14965.9	hsa-miR-27a-3p	5804.16	hsa-miR-22-3p	8304.95	hsa-miR-19b-3p	14367.4	hsa-miR-200c-3p	12191.4
hsa-miR-19b-3p	13199.8	hsa-miR-320a-3p	13944.4	hsa-miR-27b-3p	5661.11	hsa-miR-26a-5p	6320.13	hsa-miR-193b-3p	14306.1	hsa-miR-193b-3p	11090.5
hsa-miR-125b-5p	13123.8	hsa-miR-376c-3p	12527.6	hsa-miR-99b-5p	4972.96	hsa-miR-210-3p	6312.91	hsa-miR-222-3p	14263.5	hsa-miR-19b-3p	10521.7
hsa-let-7c-5p	12752.2	hsa-miR-19b-3p	12338.5	hsa-miR-125a-5p	4865.69	hsa-miR-382-5p	6058.48	hsa-miR-376c-3p	12919	hsa-miR-22-3p	9942.98
